# Supplementary material for: Cardioprotective Melatonin: Translating from Proof-of-Concept Studies to Therapeutic Use
Source: Int J Mol Sci. 2019 Sep 5;20(18):4342. doi: 10.3390/ijms20184342 (PMC6770816; doi:10.3390/ijms20184342)
Supplement: Supplementary file 1 [file ijms-20-04342-s001.zip]

Archive with 6 entries (4 files):
- ijms-579857-final/
- ijms-579857-final/Supplement S1 melatoninAssaysAndResults.xlsx
- ijms-579857-final/Supplement S2, ChEMBL Melatonin Compounds citations.xlsx
- ijms-579857-final/__MACOSX/
- ijms-579857-final/__MACOSX/._Supplement 1 melatoninAssaysAndResults.xlsx
- ijms-579857-final/__MACOSX/._Supplement 2, ChEMBL Melatonin Compounds citations.xlsx
