# Supplementary material for: Cardioprotective Melatonin: Translating from Proof-of-Concept Studies to Therapeutic Use
Source: Int J Mol Sci. 2019 Sep 5;20(18):4342. doi: 10.3390/ijms20184342 (PMC6770816; doi:10.3390/ijms20184342)
Supplement: Supplementary file 1 [file ijms-20-04342-s001.zip › ijms-579857-final/Supplement S1 melatoninAssaysAndResults.xlsx]

## Sheet: melatoninChemblAssaysUsed 
description	typeOfAssay	organism(s)	recordsInAssay	uniqueMoleculesInAssay
Agonist activity at melatonin receptor in Xenopus laevis melanophores assessed as effect on pigment granule distribution at 100 uM relative to melatonin	Functional	notRecrded	4	4
Antiplasmodial activity against asynchronous culture of Plasmodium falciparum 3D7 infected in erythrocytes assessed as reduction of melatonin-induced increase in parasitemia level at 500 nM after 48 hrs by YOYO-1 staining-based flow cytometry (Rvb = 23.5 +/- 6.8 %)	Functional	Plasmodium falciparum 3D7	11	11
Binding affinity to human melatonin receptor type 1 at 10 uM by radioligand binding assay	Binding	Homo sapiens	1	1
Binding affinity to human ML1 receptor at 1 uM	Binding	Homo sapiens	2	2
Binding affinity to human MT1 receptor at 10 uM relative to control	Binding	Homo sapiens	1	1
Binding affinity to MT3 receptor (unknown origin) at 10 uM	Binding	Homo sapiens	2	1
Displacement of [125I]2-iodomelatonin from human recombinant MT1 receptor expressed in CHO cells at 10 uM after 60 mins by scintillation counting	Binding	Homo sapiens	1	1
Percent maximum effect relative to melatonin (100%)	Functional	Gallus gallus	24	8
Potency for pigment aggregation in Xenopus laevis melanophore at 10 uM relative to melatonin	Functional	Xenopus laevis	3	3
TP_TRANSPORTER: inhibition of Indoxyl sulfate uptake (Indoxyl sulfate: 2 uM, Melatonin: 1000 uM) in Xenopus laevis oocytes	Functional	Rattus norvegicus	1	1
Upregulation of MT1H gene expression in human epidermal full thickness skin cultures at 1 % after 24 hrs by qPCR analysis relative to control	Functional	Homo sapiens	1	1
Agonist activity at human MT1 receptor expressed in CHO cells by [35S]GTPgamma binding assay	Functional	Homo sapiens	42	32
Agonist activity at human MT2 receptor expressed in CHO cells by [35S]GTPgamma binding assay	Functional	Homo sapiens	41	31
Percentage of maximum effect observed with regard to that of melatonin (100%)	Functional	notRecrded	5	5
Agonist activity at human melatonin receptor-1 transfected in CHO cell membranes after 1 hr by GTPgammaS binding assay relative to melatonin	Binding	Homo sapiens	9	9
Agonist activity at human melatonin receptor-2 transfected in CHO cell membranes after 1 hr by GTPgammaS binding assay relative to melatonin	Binding	Homo sapiens	13	13
Agonist activity at human MT1 receptor expressed in CHO cells after 1 hr by [35S]GTPgammaS binding assay relative to control	Functional	notRecrded	15	15
Agonist activity at human MT1 receptor expressed in CHO cells assessed as stimulation of [35S]GTPgammaS binding relative to melatonin	Functional	notRecrded	8	8
Agonist activity at human MT1 receptor expressed in CHO cells by [35S]GTPgamma binding assay relative to melatonin	Functional	Homo sapiens	21	21
Agonist activity at human MT2 receptor expressed in CHO cells after 1 hr by [35S]GTPgammaS binding assay relative to control	Functional	notRecrded	15	15
Agonist activity at human MT2 receptor expressed in CHO cells assessed as inhibition of forskolin-induced cAMP accumulation after 30 mins by EnVision Multilabel Plate Readers relative to control	Functional	Homo sapiens	2	2
Agonist activity at human MT2 receptor expressed in CHO cells assessed as stimulation of [35S]GTPgammaS binding relative to melatonin	Functional	notRecrded	8	8
Agonist activity at human MT2 receptor expressed in CHO cells by [35S]GTPgamma binding assay relative to melatonin	Functional	Homo sapiens	13	13
Agonist activity at human MT2 receptor expressed in CHO cells by [35S]GTPgammaS binding assay relative to 1 uM melatonin	Functional	Homo sapiens	14	13
Agonist activity at human recombinant melatonin receptor-1 expressed in CHO cells assessed as effect on impedance by cellular dielectric spectroscopy relative to melatonin	Binding	Homo sapiens	1	1
Agonist activity at human recombinant melatonin receptor-2 expressed in CHO cells assessed as decrease of cAMP level after 10 mins by HTRF assay relative to melatonin	Binding	Homo sapiens	2	2
Agonist activity at melatonin receptor in Xenopus laevis melanophores assessed as effect on pigment aggregation at 10'-12 to 10'-5 M after 60 mins by microtiter plate reader assay	Binding	notRecrded	2	2
Agonist activity at melatonin receptor type 1B expressed in CHO cells assessed as cAMP release at 10 uM relative to alpha-MSH	Functional	Homo sapiens	9	9
Agonist activity at MT1 relative to control	Functional	Homo sapiens	1	1
Efficacy of [35S]GTP-gamma-S, binding to Melatonin receptor type 1A expressed in Chinese hamster ovarian (CHO) cells	Functional	Homo sapiens	12	12
Efficacy of [35S]GTP-gamma-S, binding to Melatonin receptor type 1B expressed in Chinese hamster ovarian (CHO) cells	Functional	Homo sapiens	12	12
Intrinsic activity at human melatonin MT1 receptor expressed in CHO cells assessed as [35S]GTPgammaS binding after 1 hr relative to melatonin	Functional	notRecrded	14	14
Intrinsic activity at human melatonin MT2 receptor expressed in CHO cells assessed as [35S]GTPgammaS binding after 1 hr relative to melatonin	Functional	notRecrded	15	15
Intrinsic activity at human MT1 receptor expressed in CHO cell membranes after 1 hr by [35S]GTPgammaS binding assay relative to control	Binding	Homo sapiens	11	11
Intrinsic activity at human MT1 receptor transfected in CHO cell membranes after 1 hr by [35S]GTPgammaS binding assay	Binding	Homo sapiens	32	16
Intrinsic activity at human MT2 receptor expressed in CHO cell membranes after 1 hr by [35S]GTPgammaS binding assay relative to control	Binding	Homo sapiens	13	13
Intrinsic activity at human MT2 receptor transfected in CHO cell membranes after 1 hr by [35S]GTPgammaS binding assay	Binding	notRecrded	44	23
Maximal efficacy expressed as percentage of that observed with 1 uM melatonin for Melatonin receptor type 1A	Binding	Homo sapiens	3	3
Maximal efficacy expressed as percentage of that observed with 1 uM melatonin for Melatonin receptor type 1B	Binding	Homo sapiens	3	3
Partial agonist activity at human MT1 melatonin receptor expressed in CHO cells after 1 hr by [35S]GTPgammaS binding assay relative to melatonin	Binding	Homo sapiens	1	1
Partial agonist activity at human MT2 receptor expressed in CHO cells assessed as inhibition of forskolin-induced cAMP accumulation after 30 mins by EnVision Multilabel Plate Readers relative to control	Functional	Homo sapiens	1	1
Antagonist activity at human MT1 receptor expressed in CHO cells assessed as inhibition of melatonin-induced [35S]GTPgamma binding	Functional	Homo sapiens	3	2
Antagonist activity at human MT1 receptor expressed in CHO cells assessed as inhibition of melatonin-induced response by [35S]GTPgamma binding assay relative to control	Functional	Homo sapiens	14	14
Antagonist activity at human MT2 receptor expressed in CHO cells assessed as inhibition of melatonin-induced [35S]GTPgamma binding	Functional	Homo sapiens	3	2
Antagonist activity at human MT2 receptor expressed in CHO cells assessed as inhibition of melatonin-induced response by [35S]GTPgamma binding assay relative to control	Functional	Homo sapiens	15	15
Antagonist activity at human MT2 receptor expressed in CHO cells by [35S]GTPgammaS binding assay relative to 3 nM melatonin	Functional	Homo sapiens	10	10
Agonist activity at human MT1 receptor expressed in CHO cells assessed as inhibition of forskolin-induced cAMP accumulation at 1 uM	Functional	Homo sapiens	1	1
Agonist activity at human MT1 receptor expressed in CHO cells assessed as inhibition of forskolin-induced cAMP accumulation at 10 nM	Functional	Homo sapiens	1	1
Binding affinity to human ML1A receptor at 10 uM by radioligand displacement assay relative to control	Binding	Homo sapiens	1	1
Binding affinity to human MT1 receptor assessed as inhibition of control specific binding at 10 uM	Binding	Homo sapiens	1	1
Binding affinity to melatonin receptor 1 at 10 uM	Binding	notRecrded	1	1
Displacement of [125I]2-Iodomelatonin from human MT1 receptor at 10 uM	Binding	Homo sapiens	1	1
Displacement of [125I]2-iodomelatonin from human MT1 receptor at 10 uM relative to control	Binding	Homo sapiens	1	1
Displacement of [125I]2-iodomelatonin from human recombinant melatonin receptor 1 expressed in CHOK1 cells at 10 uM after 3 hrs relative to control	Binding	notRecrded	1	1
Displacement of [125I]2-iodomelatonin from human recombinant ML1A receptor expressed in CHO cells at 10 uM after 60 mins	Binding	Homo sapiens	1	1
Displacement of [125I]2-iodomelatonin from human recombinant ML1A receptor expressed in CHO cells at 10'-5 M	Binding	Homo sapiens	2	2
Displacement of [125I]2-iodomelatonin from human recombinant MT1 receptor expressed in CHO cells	Binding	Homo sapiens	2	2
Displacement of [125I]2-iodomelatonin from human recombinant MT1 receptor expressed in CHO cells at 1 uM	Binding	Homo sapiens	1	1
Displacement of [125I]-2-Iodomelatonin from human recombinant MT1 receptor expressed in CHO-K1 cells at 10 uM relative to control	Binding	notRecrded	1	1
Displacement of [125I]-2-iodomelatonin from MT1 (unknown origin) at 1 uM after 60 mins	Binding	Homo sapiens	2	1
Displacement of 2-[125I]iodomelatonin from human melatonin MT1 receptor at 10 uM relative to control	Binding	Homo sapiens	1	1
Displacement of 2-[125I]iodomelatonin from human recombinant MT1 expressed in CHO cell membranes at 100 nM incubated for 60 mins by liquid scintillation spectrometry	Binding	Homo sapiens	9	9
Displacement of 2-[125I]iodomelatonin from human recombinant MT2 expressed in CHO cell membranes at 100 nM incubated for 60 mins by liquid scintillation spectrometry	Binding	Homo sapiens	9	9
Inhibition of human melatonin 1 receptor at 10 uM relative to control	Binding	notRecrded	1	1
Inhibition of human melatonin MT1 receptor at 10 uM by radioligand displacement assay	Binding	notRecrded	1	1
Inhibition of human melatonin receptor type 1A at 10 uM	Binding	Homo sapiens	1	1
Inhibition of human MT1 at 10 uM	Binding	Homo sapiens	1	1
Inhibition of human MT1 receptor at 1 uM relative to control	Binding	Homo sapiens	1	1
Inhibition of human MT1 receptor at 10 uM	Binding	Homo sapiens	1	1
Inhibition of human MT1 receptor at 10 uM by radioligand displacement assay	Binding	Homo sapiens	1	1
Inhibition of human MT1 receptor at 3 uM	Binding	notRecrded	1	1
Inhibition of melatonin MT1 receptor (unknown origin) at 10 uM by radioligand binding assay	Binding	Homo sapiens	1	1
Inhibition of melatonin receptor 1 at 1 uM	Binding	notRecrded	3	3
Inhibition of ML1 receptor at 1 uM	Binding	Homo sapiens	1	1
Inhibition of MT1 (unknown origin) at 10 uM	Binding	Homo sapiens	1	1
Inhibition of MT1 receptor (unknown origin) at 10 uM	Binding	notRecrded	1	1
Inhibition of rat MT1 receptor expressed in CHO-Galpha16 cells relative to control	Binding	notRecrded	5	5
Inhibition of rat MT2 receptor expressed in CHO-Galpha16 cells relative to control	Binding	notRecrded	3	3
Intrinsic activity at rat MT1 receptor expressed in CHO-Galpha16 cells assessed as Ca2+ mobilization after 20 mins by FLIPR assay relative to ramelteon	Binding	notRecrded	33	33
Binding affinity against ovine pars tuberalis melatonin receptor using 2-[125I]- melatonin radioligand binding assay	Binding	Homo sapiens	22	10
Agonist activity at cynomolgus monkey GPR119 transfected in Xenopus dermal melanophore assessed as dispersion of melatonin-induced pigmentation	Functional	notRecrded	1	1
Agonist activity at dog GPR119 transfected in Xenopus dermal melanophore assessed as dispersion of melatonin-induced pigmentation	Functional	notRecrded	1	1
Intrinsic activity against human melatonin receptor (MT)	Binding	Homo sapiens, Rattus norvegicus	3	2
Agonist activity at human melatonin receptor-1 transfected in CHO cell membranes after 1 hr by GTPgammaS binding assay	Binding	Homo sapiens	12	12
Agonist activity at human melatonin receptor-2 transfected in CHO cell membranes after 1 hr by GTPgammaS binding assay	Binding	Homo sapiens	18	18
Agonist activity at human MT1 receptor expressed in CHO cells after 1 hr by [35S]GTPgammaS binding assay	Functional	notRecrded	15	15
Agonist activity at human MT1 receptor expressed in CHO cells assessed as decrease in forskolin-stimulated cAMP release after 30 mins by multilabel plate reader	Functional	Homo sapiens	2	2
Agonist activity at human MT1 receptor expressed in CHO cells assessed as inhibition of forskolin-induced cAMP accumulation after 30 mins by EnVision Multilabel Plate Readers	Functional	Homo sapiens	4	4
Agonist activity at human MT1 receptor expressed in CHO cells assessed as stimulation of [35S]GTPgammaS binding	Functional	notRecrded	1	1
Agonist activity at human MT1 receptor expressed in CHO cells coexpressing Galpha protein 16z25 assessed as increase in calcium mobilization measured for 3 mins by FLIPR assay	Functional	Homo sapiens	5	5
Agonist activity at human MT2 receptor expressed in CHO cells after 1 hr by [35S]GTPgammaS binding assay	Functional	notRecrded	15	15
Agonist activity at human MT2 receptor expressed in CHO cells assessed as decrease in forskolin-stimulated cAMP release after 30 mins by multilabel plate reader	Functional	Homo sapiens	2	2
Agonist activity at human MT2 receptor expressed in CHO cells assessed as inhibition of forskolin-induced cAMP accumulation after 30 mins by EnVision Multilabel Plate Readers	Functional	Homo sapiens	2	2
Agonist activity at human MT2 receptor expressed in CHO cells assessed as stimulation of [35S]GTPgammaS binding	Functional	notRecrded	4	4
Agonist activity at human MT2 receptor expressed in CHO cells by [35S]GTPgammaS binding assay	Functional	Homo sapiens	11	11
Agonist activity at human MT2 receptor expressed in CHO cells coexpressing Galpha protein 16z25 assessed as increase in calcium mobilization measured for 3 mins by FLIPR assay	Functional	Homo sapiens	5	5
Agonist activity at human recombinant melatonin receptor-1 expressed in CHO cells assessed as effect on impedance by cellular dielectric spectroscopy	Binding	Homo sapiens	1	1
Agonist activity at human recombinant melatonin receptor-2 expressed in CHO cells assessed as decrease of cAMP level after 10 mins by HTRF assay	Binding	Homo sapiens	2	2
Agonist activity at melatonin receptor in Xenopus laevis melanophores assessed as effect on pigment aggregation after 60 mins by microtiter plate reader assay	Binding	notRecrded	2	2
Agonist activity at melatonin receptor in Xenopus laevis melanophores assessed as effect on pigment granule distribution	Functional	notRecrded	1	1
Agonist activity at melatonin receptor type 1B expressed in CHO cells assessed as cAMP release	Functional	Homo sapiens	8	8
Agonist activity at MT1	Functional	Homo sapiens	1	1
Agonist activity for its ability to inhibit forskolin-stimulated cAMP accumulation against MT receptor	Functional	Rattus norvegicus	1	1
Agonist activity for its ability to inhibit forskolin-stimulated cAMP accumulation against MT1 receptor	Functional	Homo sapiens	2	1
Agonist activity in Xenopus laevis melanophores assessed as melatoninergic activity	Functional	Xenopus laevis	2	2
Agonist activity towards human Melatonin receptor type 1A was determined by its ability to inhibit forskolin stimulated cAMP accumulation	Functional	Homo sapiens	1	1
Agonist activity towards human Melatonin receptor type 1B was determined by its ability to inhibit forskolin stimulated cAMP accumulation	Functional	Homo sapiens	1	1
Agonist potency determined by [35S]GTP gamma-S binding assay using CHO cell lines for Melatonin receptor type 1A	Functional	Homo sapiens	2	2
Agonist potency determined by [35S]GTP gamma-S binding assay using CHO cell lines for Melatonin receptor type 1B	Functional	Homo sapiens	2	2
Binding affinity to rat MT1 receptor expressed in CHO-Galpha16 cells assessed as Ca2+ mobilization after 20 mins by FLIPR assay	Binding	notRecrded	33	33
Effect on pigment aggregation in Xenopus laevis melanophores	Functional	Xenopus laevis	17	17
Effective concentration against human MT2 (Melatonin) receptor stably expressed in NIH3T3 cells in adenylyl cyclase assay	Functional	Homo sapiens	1	1
Effective concentration for its agonist activity against melatonin of Xenopus melanophores	Functional	notRecrded	11	11
Functional activity against melatonin receptor in lightening Xenopus laevis tadpole skin	Functional	Gallus gallus	24	8
Inhibition of forskolin-stimulated cAMP accumulation in NIH3T3 cells expressing MT2 receptor	Functional	Mus musculus	1	1
Intrinsic activity at human melatonin MT1 receptor expressed in CHO cells assessed as [35S]GTPgammaS binding after 1 hr	Functional	notRecrded	17	17
Intrinsic activity at human melatonin MT2 receptor expressed in CHO cells assessed as [35S]GTPgammaS binding after 1 hr	Functional	notRecrded	17	17
Intrinsic activity at human Melatonin receptor type 1B evaluated on [35S]GTP-gamma-S, binding in Chinese hamster ovarian (CHO) cells	Functional	Homo sapiens	12	12
Intrinsic activity at human MT1 receptor expressed in CHO cell membranes after 1 hr by [35S]GTPgammaS binding assay	Binding	Homo sapiens	14	14
Intrinsic activity at human MT2 receptor expressed in CHO cell membranes after 1 hr by [35S]GTPgammaS binding assay	Binding	Homo sapiens	14	14
Intrinsic activity evaluated on [35S]GTP -gamma-S binding in Chinese hamster ovarian (CHO) cells, stably expressing human Melatonin receptor type 1A	Functional	Homo sapiens	10	10
Intrinsic activity evaluated on [35S]GTP -gamma-S binding in hamster ovarian (CHO) cells, stably expressing human Melatonin receptor type 1A	Functional	Homo sapiens	1	1
Intrinsic activity of Melatonin receptor type 1A evaluated on [35S]GTP-gamma-S, binding in Chinese hamster ovarian (CHO) cells	Functional	Homo sapiens	1	1
The functional activity on melatonin receptor was evaluated by its potency to lighten the skin of Xenopus laevis tadpoles	Functional	Gallus gallus	3	1
Agonist activity against melatonin receptor in the presence of iodomelatonin	Functional	Homo sapiens	8	4
Agonist activity against melatonin receptor was tested in the absence of iodomelatonin	Functional	Homo sapiens	8	4
Agonist activity at human MT1 receptor expressed in CHO cells assessed as inhibition of forskolin-induced cAMP accumulation	Functional	Homo sapiens	1	1
Agonistic activity against melatonin of Xenopus melanophores	Functional	notRecrded	32	32
Antagonist activity at melatonin receptor in Xenopus laevis melanophores assessed as reduction of melatonin-induced pigment aggregation	Functional	notRecrded	15	15
Antagonist activity at MT1 receptor (unknown origin) assessed as cAMP accumulation	Functional	Homo sapiens	2	2
Antagonist activity at MT2 receptor (unknown origin) assessed as cAMP accumulation	Functional	Homo sapiens	2	2
Antagonist activity in Xenopus laevis melanophores assessed as melatoninergic activity after 60 mins	Functional	Xenopus laevis	13	13
Binding affinity against melatonin receptor type 1A	Binding	Homo sapiens	1	1
Binding affinity for melatonin 1A receptor was measured using 2-[125I]iodomelatonin on ovine pars tuberalis membrane homogenates.	Binding	Homo sapiens	1	1
Binding affinity to human low affinity melatonin (MT3) site of quinone reductase 2	Binding	Homo sapiens	9	9
Binding affinity to human ML1A receptor by radioligand displacement assay	Binding	Homo sapiens	1	1
Binding affinity to human MT1 receptor	Binding	Homo sapiens	9	9
Binding affinity to human MT1A receptor by radioligand displacement assay	Binding	Homo sapiens	2	1
Binding affinity to human MT2 receptor	Binding	Homo sapiens	9	9
Binding affinity to low affinity melatonin (MT3) site of quinone reductase 2	Binding	Homo sapiens	3	3
Binding affinity to melatonin receptor 1	Binding	notRecrded	1	1
Binding affinity to MT1 receptor (unknown origin) expressed in HEK293 cells	Binding	Homo sapiens	1	1
Binding affinity to MT2 receptor (unknown origin) expressed in HEK293 cells	Binding	Homo sapiens	1	1
BindingDB_Patents: Binding Assay. Binding assay using melatonin receptors 1 or 2.	Binding	Homo sapiens	42	21
Displacement of [125I]2-iodomelatonin from human recombinant melatonin receptor 1 expressed in CHOK1 cells after 3 hrs	Binding	notRecrded	2	1
Displacement of [125I]2-iodomelatonin from human recombinant ML1A receptor expressed in CHO cells	Binding	Homo sapiens	1	1
Displacement of [125I]iodomelatonin from MT3/QR2 melatonin binding site expressed in CHO cells	Binding	Homo sapiens	39	39
Displacement of [3H]melatonin from rat MT1 receptor expressed in CHO-Galpha16 cells	Binding	notRecrded	30	24
Displacement of [3H]melatonin from rat MT2 receptor expressed in CHO-Galpha16 cells	Binding	notRecrded	28	24
Displacement of 2-[125I]iodomelatonin from human MT1 receptor expressed in HEK293 cells	Binding	Homo sapiens	37	36
Displacement of 2-[125I]iodomelatonin from human MT2 receptor expressed in HEK293 cells	Binding	Homo sapiens	16	16
Displacement of radiolabeled melatonin from human MT1 receptor	Binding	Homo sapiens	2	1
In vitro receptor binding at MT1 (Melatonin) receptor.	Binding	Homo sapiens	21	21
In vitro receptor binding at MT2 (Melatonin) receptor.	Binding	Homo sapiens	21	21
Inhibition of 2-[125I]iodomelatonin stimulated calcium dependent dopamine release from the rabbit retina.	Functional	Homo sapiens	36	18
Inhibition of human melatonin receptor type 1B	Binding	Homo sapiens	1	1
Inhibition of melatonin biosynthesis in rat pinealocytes	Functional	notRecrded	1	1
Inhibition of melatonin receptor	Binding	notRecrded	1	1
Inhibition of melatonin receptor 1	Binding	notRecrded	1	1
Inhibition of MT3 melatonin binding site from hamster brain membrane	Binding	notRecrded	19	19
Inhibitory activity against melatonin receptor in the quail optica tecta using 2-[125] iodomelatonin as labelled ligand	Binding	Homo sapiens	40	20
Inhibitory activity against melatonin receptor in the quail optica tecta using 2-[125] iodomelatonin as radiolabeled ligand	Binding	Homo sapiens	38	19
Inhibitory activity against melatonin receptor of quail optica tecta with 200 pM 2-[125] iodomelatonin	Binding	Homo sapiens	8	4
Inhibitory activity against melatonin receptor of quail optica tecta with 200 pM 2-[125] iodomelatonin as gamma-S (10e-4 M)	Functional	Homo sapiens	8	4
inhibitory concentration against Melatonin receptor	Binding	Homo sapiens	34	17
Inhibitory concentration against melatonin receptor by nonlinear fiting strategies	Binding	Homo sapiens	2	1
Inhibitory concentration against Melatonin receptor type 1A	Binding	Homo sapiens	21	21
Inhibitory concentration against Melatonin receptor type 1B	Binding	Homo sapiens	30	29
Inhibitory concentration against melatonin-induced pigment aggregation by 50% in Xenopus laevis dermal melanophore cell line	Functional	Xenopus laevis	32	32
Melatonin receptor type 1A binding affinity measured using 2-[125I]iodomelatonin on ovine pars tuberalis membrane homogenates.	Binding	Homo sapiens	141	141
Monophasic inhibitory concentration against melatonin receptor was measured on ovine pars tuberalis membrane.	Binding	Homo sapiens	74	37
Antagonist activity at human MT1 receptor expressed in CHO cells assessed as inhibition of melatonin-induced response by [35S]GTPgamma binding assay	Functional	Homo sapiens	16	16
Antagonist activity at human MT1 receptor expressed in CHO cells assessed as inhibition of melatonin-stimulated of [35S]GTPgammaS binding	Functional	notRecrded	5	5
Antagonist activity at human MT2 receptor expressed in CHO cells assessed as inhibition of 3 nM melatonin-induced response by [35S]GTPgammaS binding assay	Functional	Homo sapiens	12	12
Antagonist activity at human MT2 receptor expressed in CHO cells assessed as inhibition of melatonin-induced response by [35S]GTPgamma binding assay	Functional	Homo sapiens	16	16
Antagonist activity at human MT2 receptor expressed in CHO cells assessed as inhibition of melatonin-stimulated of [35S]GTPgammaS binding	Functional	notRecrded	5	5
Antagonist potency against effect of melatonin (3 nM) determined by [35S]GTP gamma-S binding assay using CHO cell lines for Melatonin receptor type 1B	Functional	Homo sapiens	1	1
Antagonist potency against effect of melatonin (30 nM) determined by [35S]GTP gamma-S binding assay using CHO cell lines for Melatonin receptor type 1A	Functional	Homo sapiens	1	1
Antagonist potency determined against 3 nM melatonin for Melatonin receptor type 1B	Functional	Homo sapiens	10	10
Antagonist potency determined against 30 nM melatonin for Melatonin receptor type 1A	Functional	Homo sapiens	8	8
Activity at human MT2 receptor expressed in NIH3T3 cells assessed as inhibition of MLT-stimulated [35S]GTPgammaS binding	Functional	Homo sapiens	1	1
Binding affinity to melatonin receptor MT1 (unknown origin)	Binding	Homo sapiens	1	1
Binding affinity to melatonin receptor MT2 (unknown origin)	Binding	Homo sapiens	1	1
Ability to inhibit 2-[125I]iodomelatonin specific binding to human melatonin receptor type 1A (MT1) expressed in CHO cells.	Binding	Homo sapiens	70	35
Ability to inhibit 2-[125I]iodomelatonin specific binding to melatonin receptor 3 (MT3) of Syrian hamster brain.	Binding	Homo sapiens	35	35
Affinity against melatonin receptor was determined	Binding	Homo sapiens	4	2
Agonist activity at human MT1 receptor	Functional	notRecrded	1	1
Agonist activity at human MT2 receptor	Functional	notRecrded	1	1
Agonist activity at MT1 receptor (unknown origin) expressed in HEK293 cells by [35S]GTPgamma binding assay	Functional	Homo sapiens	1	1
Agonist activity at MT1 receptor (unknown origin) expressed in mouse NIH3T3 cells assessed as inhibition of forskolin-induced cAMP accumulation	Functional	Homo sapiens	2	2
Agonist activity at MT2 receptor (unknown origin) expressed in HEK293 cells by [35S]GTPgamma binding assay	Functional	Homo sapiens	1	1
Agonist activity at MT2 receptor (unknown origin) expressed in mouse NIH3T3 cells assessed as inhibition of forskolin-induced cAMP accumulation	Functional	Homo sapiens	2	2
Antagonist activity at human MT1 receptor	Binding	Homo sapiens	1	1
Antagonist activity at human MT2 receptor	Binding	Homo sapiens	1	1
Antagonist activity at MT1 receptor (unknown origin) expressed in mouse NIH3T3 cells by [35S]GTPgammaS binding assay	Functional	Homo sapiens	1	1
Antagonist activity at MT2 receptor (unknown origin) expressed in mouse NIH3T3 cells by [35S]GTPgammaS binding assay	Functional	Homo sapiens	1	1
Binding Affinity (pKi) towards human Melatonin receptor type 1A	Binding	Homo sapiens	3	3
Binding Affinity (pKi) towards human Melatonin receptor type 1B	Binding	Homo sapiens	4	4
Binding Affinity (pKi) towards Melatonin receptor type 1A	Binding	Homo sapiens	1	1
Binding affinity against chicken brain melatonin receptors using 2-[125I]iodomelatonin as radioligand	Binding	Gallus gallus	144	48
Binding affinity against human Melatonin receptor type 1A (MT1)	Binding	Homo sapiens	2	2
Binding affinity against human Melatonin receptor type 1A (MT1) in CHO cells	Binding	Homo sapiens	32	16
Binding affinity against human Melatonin receptor type 1A by displacement of [125I]iodomelatonin stably expressed in CHO cells	Binding	Homo sapiens	6	6
Binding affinity against human Melatonin receptor type 1A by using 2-[125I]iodomelatonin as radioligand	Binding	Homo sapiens	39	39
Binding affinity against human Melatonin receptor type 1B (MT2)	Binding	Homo sapiens	2	2
Binding affinity against human Melatonin receptor type 1B by displacement of [125I]iodomelatonin stably expressed in CHO cells	Binding	Homo sapiens	6	6
Binding affinity against human Melatonin receptor type 1B by using 2-[125I]iodomelatonin as radioligand	Binding	Homo sapiens	39	39
Binding affinity against human MT1 melatonin receptor expressed in NIH3T3 cells.	Binding	Homo sapiens	20	20
Binding affinity against human MT2 melatonin receptor expressed in NIH3T3 cells	Binding	Homo sapiens	20	20
Binding affinity against Melatonin receptor 3 (MT3) of Syrian hamster brain and peripheral organs	Binding	notRecrded	16	16
Binding affinity against melatonin receptor in the quail optica tecta using 2-[125] iodomelatonin (100 pM) as labelled ligand	Binding	Homo sapiens	40	20
Binding affinity against melatonin receptor in the quail optica tecta using 2-[125] iodomelatonin as labelled ligand	Binding	Homo sapiens	32	16
Binding affinity against Melatonin receptor type 1A stably expressed in NIH3T3 cells using 2-[125I]iodomelatonin	Binding	Homo sapiens	14	14
Binding affinity against Melatonin receptor type 1B stably expressed in NIH3T3 cells using 2-[125I]iodomelatonin	Binding	Homo sapiens	14	14
Binding affinity for human Melatonin receptor type 1A stably transfected in human embryonic kidney cells (HEK 293) using 2-[125I]iodomelatonin as radioligand	Binding	Homo sapiens	9	9
Binding affinity for human melatonin receptor type 1A, expressed in HEK293 cells (2-[125I]iodomelatonin is used as radioligand)	Binding	Homo sapiens	42	38
Binding affinity for human Melatonin receptor type 1B stably transfected in human embryonic kidney cells (HEK 293) using 2-[125I]iodomelatonin as radioligand	Binding	Homo sapiens	9	9
Binding affinity for human recombinant Melatonin receptor type 1 expressed in NIH3T3 cells	Binding	Homo sapiens	13	13
Binding affinity for human recombinant Melatonin receptor type 2 expressed in NIH3T3 cells	Binding	Homo sapiens	13	13
Binding affinity for melatonin receptor type 1B, expressed in HEK293 cells (2-[125I]iodomelatonin is used as radioligand)	Binding	Homo sapiens	42	38
Binding affinity for Melatonin receptor using 2-[125I]iodomelatonin as radioligand	Binding	Homo sapiens	34	17
Binding affinity in chicken brain membranes by using [2-125I]melatonin in a competition radioligand binding assay	Binding	Gallus gallus	93	31
Binding affinity in chicken brain membranes by using [2-125I]melatonin in a competition radioligand binding assay.	Binding	Gallus gallus	3	1
Binding affinity is evaluated for chicken brain melatonin receptor using 2-[125I]iodomelatonin as radioligand	Binding	Gallus gallus	138	40
Binding affinity measured against Chicken brain melatonin receptor by using 2-[125I]iodomelatonin as radioligand	Binding	Gallus gallus	19	15
Binding affinity on human melatonin receptor type 1A stably transfected in human embryonic kidney (HEK 293) using 2-[125I]iodomelatonin as radioligand.	Binding	Homo sapiens	35	35
Binding affinity on human melatonin receptor type 1B stably transfected in human embryonic kidney (HEK 293) cells using 2-[125I]iodomelatonin as radioligand.	Binding	Homo sapiens	35	35
Binding affinity to compete for 2-[125I]iodomelatonin binding to chicken retinal membranes	Binding	Gallus gallus	72	24
Binding affinity to human MT1 receptor by radioligand displacement assay	Binding	Homo sapiens	2	2
Binding affinity to ML2 (MT3) receptor by radioligand displacement assay	Binding	Homo sapiens	2	2
Binding affinity to MT1 receptor (unknown origin)	Binding	Homo sapiens	1	1
Binding affinity to MT1 receptor (unknown origin) expressed in HEK cells	Binding	Homo sapiens	3	3
Binding affinity to MT2 receptor (unknown origin)	Binding	Homo sapiens	1	1
Binding affinity to MT2 receptor (unknown origin) expressed in HEK cells	Binding	Homo sapiens	3	3
Binding affinity towards human melatonin receptor type 1A	Binding	Homo sapiens	38	38
Binding affinity towards human melatonin receptor type 1B	Binding	Homo sapiens	38	38
Binding affinity towards melatonin receptor	Binding	Gallus gallus	3	1
Binding affinity towards melatonin receptor in Chicken brain Experiment 1	Binding	Gallus gallus	6	2
Binding affinity towards melatonin receptor in Chicken brain Experiment 2	Binding	Gallus gallus	6	2
Binding affinity towards melatonin receptor in chicken brain.	Binding	Gallus gallus	150	50
Binding affinity towards melatonin receptor in Chicken retinal membranes	Binding	Gallus gallus	12	4
Binding affinity towards melatonin receptor type 1A stably expressed in NIH3T3 rat fibroblast cells using 2-[125I]iodomelatonin (100 pM) as radioligand	Binding	Homo sapiens	27	27
Binding affinity towards melatonin receptor type 1B stably expressed in NIH3T3 rat fibroblast cells using 2-[125I]iodomelatonin	Binding	Homo sapiens	27	27
Binding affinity towards melatonin receptor using 2-[125I]iodomelatonin as radioligand in chick brain membranes	Binding	Gallus gallus	60	20
Binding affinity towards melatonin receptor was determined using 2-[125I]iodomelatonin as radioligand in chick brain membranes	Binding	Gallus gallus	81	27
Binding affinity towards melatonin receptor, determined in chicken brain membranes using [2-125I]melatonin	Binding	Gallus gallus	210	62
Binding affinity towards recombinant human melatonin receptor type 1A expressed in NIH 3T3 cells using 2-[121I]iodomelatonin radioligand binding assay	Binding	Homo sapiens	39	39
Binding affinity towards recombinant human melatonin receptor type 1B expressed in NIH 3T3 cells using 2-[121I]iodomelatonin radioligand binding assay	Binding	Homo sapiens	39	39
Binding affinity was measured against cloned human Melatonin receptor type 1A subtype stably expressed in rat fibroblasts NIH3T3 cells	Binding	Homo sapiens	19	19
Binding of 2-[125I]iodomelatonin to membrane preparations of NIH3T3 cells stably expressing human Melatonin receptor type 1A	Binding	Homo sapiens	24	24
Binding of 2-[125I]iodomelatonin to membrane preparations of NIH3T3 cells stably expressing human Melatonin receptor type 1B	Binding	Homo sapiens	24	24
Competitive binding by the displacement of 2-[125I]- Iodomelatonin binding from melatonin receptors in chicken brain membranes	Binding	Gallus gallus	93	31
Compound was tested for binding affinity against human Melatonin receptor type 1B in CHO cells	Binding	Homo sapiens	1	1
Displacement of [125I]2-iodomelatonin from hamster brain melatonin MT3 receptor by scintillation counting	Binding	notRecrded	1	1
Displacement of [125I]2-iodomelatonin from human MT1 receptor	Binding	Homo sapiens	1	1
Displacement of [125I]2-iodomelatonin from human MT1 receptor expressed in CHO cells	Binding	Homo sapiens	7	7
Displacement of [125I]2-Iodomelatonin from human MT1 receptor expressed in HEK293 cells after 120 mins by radioligand competition assay	Binding	Homo sapiens	16	16
Displacement of [125I]-2-iodomelatonin from human MT1 receptor expressed on CHO cells by microscintillation counting	Binding	Homo sapiens	21	21
Displacement of [125I]2-iodomelatonin from human MT2 receptor expressed in CHO cells	Binding	Homo sapiens	7	7
Displacement of [125I]2-Iodomelatonin from human MT2 receptor expressed in HEK293 cells after 120 mins by radioligand competition assay	Binding	Homo sapiens	16	16
Displacement of [125I]-2-iodomelatonin from human MT2 receptor expressed on CHO cells microscintillation counting	Binding	Homo sapiens	21	21
Displacement of [125I]2-iodomelatonin from human recombinant MT1 receptor expressed in African green monkey COS7 cells	Binding	Homo sapiens	8	8
Displacement of [125I]2-iodomelatonin from human recombinant MT1 receptor expressed in HEK293 cells after 2 hrs by gamma counting	Binding	Homo sapiens	15	15
Displacement of [125I]2-iodomelatonin from human recombinant MT1 receptor expressed in mouse NIH3T3 cells	Binding	Homo sapiens	2	2
Displacement of [125I]2-iodomelatonin from human recombinant MT2 receptor expressed in African green monkey COS7 cells	Binding	Homo sapiens	8	8
Displacement of [125I]2-iodomelatonin from human recombinant MT2 receptor expressed in HEK293 cells after 2 hrs by gamma counting	Binding	Homo sapiens	15	15
Displacement of [125I]2-iodomelatonin from human recombinant MT2 receptor expressed in mouse NIH3T3 cells	Binding	Homo sapiens	2	2
Displacement of [125I]2-iodomelatonin from melatonin receptor in chicken brain membranes after 60 mins by gamma counting	Binding	notRecrded	21	21
Displacement of [125I]2-iodomelatonin from MT1 receptor (unknown origin) expressed in HEK293 cells	Binding	Homo sapiens	3	3
Displacement of [125I]2-iodomelatonin from MT2 receptor (unknown origin) expressed in HEK293 cells	Binding	Homo sapiens	3	3
Displacement of [125I]iodomelatonin form human MT1 receptor expressed in CHO cells after 120 mins	Binding	notRecrded	29	29
Displacement of [125I]iodomelatonin form human MT1 receptor expressed in HEK cells after 120 mins	Binding	notRecrded	29	29
Displacement of [125I]iodomelatonin form human MT2 receptor expressed in CHO cells after 120 mins	Binding	notRecrded	29	29
Displacement of [125I]iodomelatonin form human MT2 receptor expressed in HEK cells after 120 mins	Binding	notRecrded	29	29
Displacement of [125I]iodomelatonin from human cloned MT1 receptor expressed in rat NIH3T3 cells after 90 mins	Binding	Homo sapiens	42	42
Displacement of [125I]iodomelatonin from human cloned MT2 receptor expressed in rat NIH3T3 cells after 90 mins	Binding	Homo sapiens	42	42
Displacement of [125L]iodomelatonin from human MT1 receptor expressed in HEK293 cells	Binding	Homo sapiens	18	9
Displacement of [125L]iodomelatonin from human MT2 receptor expressed in HEK293 cells	Binding	Homo sapiens	18	9
Displacement of [3H]melatonin from human melatonin MT1 receptor expressed in CHO cells after 60 mins by scintillation counting	Binding	Homo sapiens	18	18
Displacement of [3H]melatonin from human melatonin MT2 receptor expressed in CHO cells after 60 mins by scintillation counting	Binding	Homo sapiens	22	22
Displacement of [3H]melatonin from human MT1 receptor expressed in CHO cells after 60 mins by microbeta scintillation method	Binding	Homo sapiens	6	6
Displacement of [3H]melatonin from human MT2 receptor expressed in CHO cells after 60 mins by microbeta scintillation method	Binding	Homo sapiens	6	6
Displacement of 2-[125I]iodomelatonin from human cloned MT1 receptor expressed in mouse NIH-3T3 cell membrane	Binding	Homo sapiens	11	11
Displacement of 2-[125I]iodomelatonin from human cloned MT1 receptor expressed in rat NIH3T3 cells	Binding	Homo sapiens	28	27
Displacement of 2-[125I]iodomelatonin from human cloned MT2 receptor expressed in mouse NIH-3T3 cell membrane	Binding	Homo sapiens	11	11
Displacement of 2-[125I]iodomelatonin from human cloned MT2 receptor expressed in rat NIH3T3 cells	Binding	Homo sapiens	28	27
Displacement of 2-[125I]iodomelatonin from human melatonin MT1 receptor expressed in CHO cells	Binding	Homo sapiens	7	7
Displacement of 2-[125I]iodomelatonin from human melatonin MT2 receptor expressed in CHO cells	Binding	Homo sapiens	7	7
Displacement of 2-[125I]-iodomelatonin from human melatonin receptor MT1 expressed in CHO cells after 1 hr by gamma counting analysis	Binding	Homo sapiens	23	12
Displacement of 2-[125I]-iodomelatonin from human melatonin receptor MT1 expressed in CHO-K1 cells after 2 hrs	Binding	Homo sapiens	1	1
Displacement of 2-[125I]-iodomelatonin from human melatonin receptor MT1 expressed in HEK293 cells after 120 mins	Binding	Homo sapiens	2	2
Displacement of 2-[125I]-iodomelatonin from human melatonin receptor MT1 expressed in rat NIH3T3 cells after 90 mins	Binding	Homo sapiens	1	1
Displacement of 2-[125I]-iodomelatonin from human melatonin receptor MT2 expressed in CHO cells after 1 hr by gamma counting analysis	Binding	Homo sapiens	22	12
Displacement of 2-[125I]-iodomelatonin from human melatonin receptor MT2 expressed in CHO-K1 cells after 2 hrs	Binding	Homo sapiens	1	1
Displacement of 2-[125I]-iodomelatonin from human melatonin receptor MT2 expressed in HEK293 cells after 120 mins	Binding	Homo sapiens	2	2
Displacement of 2-[125I]-iodomelatonin from human melatonin receptor MT2 expressed in rat NIH3T3 cells after 90 mins	Binding	Homo sapiens	1	1
Displacement of 2-[125I]iodomelatonin from human Melatonin receptor type 1A expressed in CHO cells	Binding	Homo sapiens	13	13
Displacement of 2-[125I]-iodomelatonin from human melatonin receptor-1 transfected in CHO cell membranes after 120 mins	Binding	Homo sapiens	22	22
Displacement of 2-[125I]-iodomelatonin from human melatonin receptor-2 transfected in CHO cell membranes after 120 mins	Binding	Homo sapiens	22	22
Displacement of 2-[125I]Iodomelatonin from human MT1 melatonin receptor expressed in HEK cells after 120 mins	Binding	Homo sapiens	2	2
Displacement of 2-[125I]iodomelatonin from human MT1 receptor expressed in CHO cell membranes after 120 mins	Binding	Homo sapiens	19	19
Displacement of 2-[125I]iodomelatonin from human MT1 receptor expressed in CHO cells	Binding	Homo sapiens	74	59
Displacement of 2-[125I]-iodomelatonin from human MT1 receptor expressed in CHO cells	Binding	Homo sapiens	10	10
Displacement of 2-[125I]iodomelatonin from human MT1 receptor expressed in CHO cells by gamma counting	Binding	Homo sapiens	3	3
Displacement of 2-[125I]-iodomelatonin from human MT1 receptor expressed in CHO cells by Gamma counting	Binding	notRecrded	13	13
Displacement of 2-[125I]-iodomelatonin from human MT1 receptor expressed in HEK293 cells	Binding	Homo sapiens	16	16
Displacement of 2-[125I]iodomelatonin from human MT1 receptor expressed in human HEK293 cells by radioligand binding assay	Binding	Homo sapiens	6	6
Displacement of 2-[125I]iodomelatonin from human MT1 receptor expressed in NIH3T3 cells	Binding	Homo sapiens	19	19
Displacement of 2-[125I]iodomelatonin from human MT1 receptor expressed in rat NIH3T3 cells after 90 mins	Binding	notRecrded	13	11
Displacement of 2-[125I]iodomelatonin from human MT1 receptor stably transfected in cells	Binding	notRecrded	19	19
Displacement of 2-[125I]iodomelatonin from human MT1 receptor stably transfected in HEK293 cells after 120 mins by scintillation counting	Binding	Homo sapiens	26	26
Displacement of 2-[125I]-Iodomelatonin from human MT1 receptor transfected in CHO cell membranes after 120 mins	Binding	Homo sapiens	27	27
Displacement of 2-[125I]Iodomelatonin from human MT2 melatonin receptor expressed in HEK cells after 120 mins	Binding	Homo sapiens	2	2
Displacement of 2-[125I]iodomelatonin from human MT2 receptor expressed in CHO cell membranes after 120 mins	Binding	Homo sapiens	19	19
Displacement of 2-[125I]iodomelatonin from human MT2 receptor expressed in CHO cells	Binding	Homo sapiens	95	79
Displacement of 2-[125I]-iodomelatonin from human MT2 receptor expressed in CHO cells	Binding	Homo sapiens	10	10
Displacement of 2-[125I]iodomelatonin from human MT2 receptor expressed in CHO cells by gamma counting	Binding	Homo sapiens	3	3
Displacement of 2-[125I]-iodomelatonin from human MT2 receptor expressed in CHO cells by Gamma counting	Binding	notRecrded	13	13
Displacement of 2-[125I]-iodomelatonin from human MT2 receptor expressed in HEK293 cells	Binding	Homo sapiens	16	16
Displacement of 2-[125I]iodomelatonin from human MT2 receptor expressed in human HEK293 cells by radioligand binding assay	Binding	Homo sapiens	6	6
Displacement of 2-[125I]iodomelatonin from human MT2 receptor expressed in NIH3T3 cells	Binding	Homo sapiens	19	19
Displacement of 2-[125I]iodomelatonin from human MT2 receptor expressed in rat NIH3T3 cells after 90 mins	Binding	notRecrded	13	11
Displacement of 2-[125I]iodomelatonin from human MT2 receptor stably transfected in cells	Binding	notRecrded	19	19
Displacement of 2-[125I]iodomelatonin from human MT2 receptor stably transfected in HEK293 cells after 120 mins by scintillation counting	Binding	Homo sapiens	26	26
Displacement of 2-[125I]-Iodomelatonin from human MT2 receptor transfected in CHO cell membranes after 120 mins	Binding	notRecrded	27	27
Displacement of 2-[125I]iodomelatonin from human recombinant MT1 expressed in CHO cell membranes incubated for 60 mins by liquid scintillation spectrometry	Binding	Homo sapiens	2	2
Displacement of 2[125I]iodomelatonin from human recombinant MT1 receptor expressed in NIH3T3 cells	Binding	Homo sapiens	19	19
Displacement of 2-[125I]iodomelatonin from human recombinant MT1 receptor expressed in NIH3T3 cells	Binding	Homo sapiens	35	33
Displacement of 2-[125I]iodomelatonin from human recombinant MT2 expressed in CHO cell membranes incubated for 60 mins by liquid scintillation spectrometry	Binding	Homo sapiens	2	2
Displacement of 2[125I]iodomelatonin from human recombinant MT2 receptor expressed in NIH3T3 cells	Binding	Homo sapiens	19	19
Displacement of 2-[125I]iodomelatonin from human recombinant MT2 receptor expressed in NIH3T3 cells	Binding	Homo sapiens	35	33
Displacement of 2[125I]iodomelatonin from recombinant human MT1 receptor expressed in NIH 3T3 cells	Binding	Homo sapiens	9	9
Displacement of 2[125I]iodomelatonin from recombinant human MT2 receptor expressed in NIH 3T3 cells	Binding	Homo sapiens	9	9
Displacement of 2-[I]iodomelatonin from human melatonin MT1 receptor after 120 mins	Binding	notRecrded	30	30
Displacement of 2-[I]iodomelatonin from human melatonin MT2 receptor after 120 mins	Binding	notRecrded	29	29
Effect of compound on Melatonin receptor in chicken brain in the presence of GTP-gamma-S	Binding	Gallus gallus	6	2
Effect of compound on Melatonin receptor in chicken brain in the presence of MnCl2	Binding	Gallus gallus	6	2
In vitro binding affinity against melatonin receptor using 2-[125I]iodomelatonin (0.05 nM) and chicken brain membranes	Binding	Gallus gallus	30	10
Inhibition of 2-[125I]- iodomelatonin from chicken brain melatonin receptors	Binding	Gallus gallus	39	13
Inhibition of 2-[125I]iodomelatonin binding to human melatonin receptor MT2 expressed in NIH3T3 rat fibroblast cells	Binding	Homo sapiens	10	10
Inhibition of 2-[125I]iodomelatonin binding to human melatonin receptor type 1A (MT1) expressed in NIH3T3 rat fibroblast cells	Binding	Homo sapiens	11	11
Inhibition of 2-[125I]iodomelatonin binding to human Melatonin receptor type 1A expressed in HEK293 cells	Binding	Homo sapiens	12	12
Inhibition of 2-[125I]iodomelatonin binding to human melatonin receptor type 1B (MT2) expressed in NIH3T3 rat fibroblast cells	Binding	Homo sapiens	1	1
Inhibition of 2-[125I]iodomelatonin binding to human Melatonin receptor type 1B expressed in CHO cells	Binding	Homo sapiens	12	12
Inhibition of 2-[125I]iodomelatonin binding to human Melatonin receptor type 1B expressed in HEK293 cells	Binding	Homo sapiens	12	12
Inhibition of 2-[125I]iodomelatonin binding to Melatonin receptor 3 (MT3) of Syrian hamster brain membrane	Binding	Homo sapiens	12	12
Inhibition of 2-[125I]iodomelatonin binding to melatonin receptor in quail brain as 1/Ka	Binding	Homo sapiens	26	13
Inhibition of 2-[125I]iodomelatonin binding to membrane preparations of NIH3T3 cells stably expressing human Melatonin receptor type 1A	Binding	Homo sapiens	19	19
Inhibition of 2-[125I]iodomelatonin binding to membrane preparations of NIH3T3 cells stably expressing human Melatonin receptor type 1B	Binding	Homo sapiens	19	19
Inhibition of human MT1 receptor	Binding	notRecrded	1	1
Inhibition of the 2-[125I]- iodomelatonin binding to Melatonin receptor type 1A expressed in CHO cells	Binding	Homo sapiens	4	4
Inhibition of the 2-[125I]- iodomelatonin binding to Melatonin receptor type 1B expressed in CHO cells	Binding	Homo sapiens	3	3
Partial agonist activity at melatonin receptor in chicken brain membranes assessed as cAMP level	Binding	notRecrded	1	1
Ratio of Ki for rat MT1 to Ki for rat MT2	Binding	notRecrded	1	1
The binding affinity was measured on melatonin receptor using [3H]- 2-iodo-melat as radioligand.	Binding	notRecrded	2	2
Binding affinity to melatonin receptor measured on ovine pars tuberalis membrane	Binding	Homo sapiens	106	53

## Sheet: activitiesRecordedInChemblByMTR
molname	kindOfMolecule	B7X946	MTR1A	MTR1B	MTR1C	nonSpecified	NQO2	finalMTRAvg	Count
SR-3677	drug					3.9509		3.9509	1
SEROTONIN	drug		4	4				4	2
RAMELTEON	chemblDrug		10.8601	10.6035		8.40182		10.7318	9
PRAZOSIN	chemblDrug					8.10791	8.10791	8.10791	2
ONDANSETRON	chemblDrug					5		5	1
NB-ACETYLTRYPTAMINE	drug		6.23214	6.23214	6.23214			6.23214	6
MELATONIN	chemblDrug		9.36105	9.26071	9.21244	8.85722	7.29593	9.27806	252
LUZINDOLE	drug		6.22882	7.11634	5.70213	5.63228		6.3491	13
IODOMELATONIN	drug		10.3132	10.2332	10.188		8.18709	10.2448	18
DOPAMINE	chemblDrug		5.14874	5.04096				5.09485	2
CILANSETRON	drug					5		5	1
AGOMELATINE	chemblDrug		9.17029	9.00513	8.9617	8.86524		9.04571	62
ACETYLSEROTONIN	drug		5.78516	5.78516	5.78516			5.78516	3
5-MEO-DMT	drug		6.32158	6.5285				6.42504	6
(R)-RAMELTEON	drug		8.13608	8.13608		5.64397		8.13608	3
2073859	molregno		3.76027					3.76027	1
2073857	molregno		3.90307					3.90307	1
2073775	molregno		3.84637					3.84637	1
2069223	molregno		7.16749	8.30103				7.73426	2
2069222	molregno		7.50864	8.30103				7.90483	2
2069221	molregno		8.65758	10.0458				9.35167	2
2069220	molregno		6.70333	8.88606				7.7947	2
2069219	molregno		6.92082	8.04576				7.48329	2
2069218	molregno		9.69897	10.5229				10.1109	2
2069217	molregno		10.3979	9.85387				10.1259	2
2069216	molregno		9.69897	10.0969				9.89794	2
2069215	molregno		8.79588	8.92082				8.85835	2
2069214	molregno		7.13668	7.22915				7.18291	2
2069213	molregno		8.02228	7.45593				7.7391	2
2068034	molregno					5.4072		5.4072	1
2061210	molregno		6.85387	8.1549				7.50439	2
2061209	molregno		7.36653	9.09691				8.23172	2
2061208	molregno		6.67778	7.33724				7.00751	2
2061207	molregno		6.38478	6.9746				6.67969	5
2061206	molregno		6.67575	7.21371				6.94473	6
2061204	molregno		7.03508	7.67936				7.35722	6
2061203	molregno		7.30463	7.66482				7.48472	6
2061202	molregno		6.8227	7.12406				6.97338	6
2061201	molregno		6.06834	6.76061				6.41448	5
2061200	molregno		7.28904	7.60453				7.44679	6
2061199	molregno		7.15409	7.40638				7.28024	6
2061198	molregno		7.42474	7.1921				7.30842	6
2061197	molregno		6.5	6.88478				6.69239	4
2061196	molregno		7.21004	7.73866				7.47435	6
2061195	molregno		7.34232	8.95405				8.14818	6
2061194	molregno		7.58473	7.94371				7.76422	6
2052926	molregno		4.89645					4.89645	1
2052352	molregno		7.92539	7.83202				7.87871	4
2052351	molregno		8.91546	8.09077				8.50311	4
2052350	molregno		8.2088	8.10897				8.15888	4
2052349	molregno		8.03787	8.04787				8.04287	4
2052348	molregno		7.45297	7.35828				7.40563	4
2052347	molregno		7.82287	7.85787				7.84037	4
2052346	molregno		8.30051	8.72452				8.51251	4
1981147	molregno		10.0223	9.85387				9.93807	2
1981146	molregno		9.60206	9.11351				9.35778	2
1981145	molregno		9.26761	9.55284				9.41022	2
1981144	molregno		9.18046	9.12494				9.1527	2
1981143	molregno		9.4437	9.38722				9.41546	2
1981142	molregno		7.72125	8.07058				7.89591	2
1981141	molregno		10.4202	9.92082				10.1705	2
1981140	molregno		9.82391	9.55284				9.68838	2
1981139	molregno		10.6576	10.041				10.3493	2
1981138	molregno		7.95861	8.20761				8.08311	2
1981137	molregno		10.5229	10.3098				10.4163	2
1981136	molregno		9.88606	9.55284				9.71945	2
1981135	molregno		7.82391	8.01773				7.92082	2
1981134	molregno		10.2441	9.88606				10.0651	2
1981133	molregno		9.82391	9.50864				9.66627	2
1981132	molregno		9.05552	9.50864				9.28208	2
1981128	molregno		10.1675	9.61979				9.89364	2
1972986	molregno					5.5376		5.5376	1
1968448	molregno		3.56459	3				3.28229	2
1968447	molregno		4.75144	3				3.87572	2
1968446	molregno		4.53971	3				3.76986	2
1968445	molregno		3.59298	3.05615				3.32456	2
1968444	molregno		5.23704	3.5346				4.38582	2
1968443	molregno		6.88015	7.38777		6.73894		7.13396	6
1968442	molregno		4.14587	3.4135				3.77969	2
1968441	molregno		4.94676	3.72723				4.33699	2
1962356	molregno		3.77909					3.77909	1
1961315	molregno		5			5.35164		5	2
1961314	molregno		6.48678			7.58246		6.48678	4
1961313	molregno		6.60598			6.99555		6.60598	6
1961312	molregno		7.62591			8.70794		7.62591	6
1961311	molregno		5			6.41454		5	2
1961310	molregno		7.35747			8.43279		7.35747	6
1961309	molregno		6.767			6.45635		6.767	3
1961308	molregno		8.02497			8.48688		8.02497	6
1961307	molregno		8.67022			8.38063		8.67022	6
1961306	molregno		6.1986			6.29872		6.1986	3
1961173	molregno		6.53611			8.11106		6.53611	4
1961172	molregno		6.91364			7.19225		6.91364	4
1961171	molregno		6.50623			8.3046		6.50623	6
1961170	molregno		6.62953			8.48126		6.62953	6
1961169	molregno		6.69592			8.47533		6.69592	6
1961168	molregno		6.66959			6.79978		6.66959	4
1961167	molregno		6.73049			7.7334		6.73049	4
1961166	molregno		6.89394			9.26428		6.89394	6
1961165	molregno		6.18223			7.77658		6.18223	6
1961164	molregno		7.03619			7.95966		7.03619	6
1961163	molregno		7.27196			7.96191		7.27196	6
1961162	molregno		5.708			6.28169		5.708	6
1961161	molregno		6			6		6	2
1961160	molregno		5.81731			6.80356		5.81731	6
1961159	molregno		6.31876			6.9431		6.31876	2
1961158	molregno		6.52926			7.54626		6.52926	6
1961157	molregno		6.39589			7.28544		6.39589	6
1946977	molregno		6	6.58711				6.29355	4
1946976	molregno		6	6				6	2
1946975	molregno		6	6.32879				6.16439	3
1946974	molregno		6	6				6	2
1946973	molregno		6	6.12591				6.06295	3
1946972	molregno		6	5.72939				5.8647	4
1946971	molregno		6	6.13582				6.06791	3
1946970	molregno		6.94683	7.2589				7.10286	10
1946969	molregno		6	6.39794				6.19897	3
1946968	molregno		6.12206	6.0853				6.10368	5
1946967	molregno		5.57122	6.04868				5.80995	8
1946966	molregno		6.33889	6.55384				6.44636	5
1946965	molregno		6	6				6	2
1946964	molregno		5.78306	6.41525				6.09915	6
1946963	molregno		6	5.85116				5.92558	4
1946962	molregno		5.74745	6				5.87372	4
1946961	molregno		7.33713	7.93537				7.63625	6
1946960	molregno		6.59862	7.02997				6.81429	6
1946959	molregno		7.56145	8.41761				7.98953	6
1946958	molregno		6.73844	7.25735				6.9979	6
1946928	molregno					6.1		6.1	2
1946927	molregno					6.375		6.375	2
1946926	molregno					6.325		6.325	2
1946925	molregno					6.475		6.475	2
1946924	molregno					6.51		6.51	2
1946923	molregno					6.455		6.455	2
1946922	molregno					6.085		6.085	2
1946921	molregno					5.77		5.77	2
1946920	molregno					6.745		6.745	2
1946919	molregno					5.825		5.825	2
1946918	molregno					6.85499		6.85499	2
1946917	molregno					4.88		4.88	2
1830213	molregno		5.79682	5.79682				5.79682	2
1790925	molregno		3.74207					3.74207	1
1788375	molregno		6.17393	6.72125				6.44759	2
1788374	molregno		5	5				5	2
1788373	molregno		5	5				5	2
1788372	molregno		5	5				5	2
1788371	molregno		5	5				5	2
1788370	molregno		5	5				5	2
1788369	molregno		5	5				5	2
1788368	molregno		5	5				5	2
1788367	molregno		5	5				5	2
1788366	molregno		5	5				5	2
1788365	molregno		5	5				5	2
1788364	molregno		5	5				5	2
1788363	molregno		5	5				5	2
1788362	molregno		5	6.42022				5.71011	2
1788361	molregno		6.30103	5				5.65051	2
1788360	molregno		5	5				5	2
1788359	molregno		5	5				5	2
1788358	molregno		5	5				5	2
1788357	molregno		5	5				5	2
1788356	molregno		5	5				5	2
1788355	molregno		5	5				5	2
1788354	molregno		5	5				5	2
1788353	molregno		5	5				5	2
1788352	molregno		5	5				5	2
1788351	molregno		5	5				5	2
1784351	molregno		3.53363	3.53363				3.53363	2
1779356	molregno		5.71011	5.71011				5.71011	4
1779355	molregno		5	5				5	4
1779354	molregno		5.65051	5.65051				5.65051	4
1779353	molregno		5	5				5	4
1779038	molregno		5	5				5	4
1779037	molregno		6.44759	6.44759				6.44759	4
1779036	molregno		5	5				5	4
1779035	molregno		5	5				5	4
1745941	molregno		8.93181	7.04048				7.98615	4
1745940	molregno		8.10159	7.06031				7.58095	6
1745939	molregno		8.40894	7.3098				7.85937	2
1745938	molregno		8.69467	7.60359				8.14913	4
1745937	molregno		7.04383	9.09691				8.07037	2
1745936	molregno		9.74473	9.5376				9.64116	2
1745935	molregno		8.63827	8.17393				8.4061	2
1745934	molregno					8.61979		8.61979	1
1745933	molregno		8.8729	8.65758				8.76524	2
1725719	molregno		6.95001	6.69999				6.825	2
1725718	molregno		7.21	7.47006				7.34003	2
1725717	molregno		7.61997	8.02998				7.82497	2
1725716	molregno		8.25003	8.43004				8.34004	2
1725715	molregno		6.55	8.64995				7.59997	2
1725714	molregno		7.24003	7.09002				7.16502	2
1725713	molregno		6.74	8.24003				7.49002	2
1725712	molregno		6.6	7.66999				7.13499	2
1676054	molregno								1
1671728	molregno		5.4072					5.4072	1
1611671	molregno					8.83863		8.83863	6
1611670	molregno					9.04968		9.04968	6
1611669	molregno					7.69993		7.69993	6
1611668	molregno					8.03211		8.03211	6
1611667	molregno					8.14191		8.14191	6
1611666	molregno					9.05854		9.05854	6
1611665	molregno					7.48776		7.48776	2
1611664	molregno					8.31208		8.31208	2
1611663	molregno					6.86171		6.86171	6
1611662	molregno					7.46965		7.46965	2
1611661	molregno					9.00841		9.00841	2
1611660	molregno					6.43498		6.43498	4
1611659	molregno					7.50502		7.50502	6
1611658	molregno					8.18353		8.18353	6
1611657	molregno					7.79338		7.79338	6
1611656	molregno					8.77191		8.77191	6
1611655	molregno					7.96591		7.96591	2
1611654	molregno					7.50306		7.50306	2
1611653	molregno					6.4787		6.4787	6
1611652	molregno					5.34172		5.34172	2
1611651	molregno					6.0846		6.0846	1
1611650	molregno					7.37724		7.37724	2
1611649	molregno					9.50661		9.50661	2
1611648	molregno					6.62587		6.62587	5
1611647	molregno					7.98349		7.98349	2
1611646	molregno					7.77372		7.77372	2
1611645	molregno					7.58089		7.58089	2
1588602	molregno		6.03906					6.03906	1
1587165	molregno					5.03317		5.03317	1
1566276	molregno		5.4072					5.4072	1
1564716	molregno		3.68408					3.68408	1
1520690	molregno		3.68408					3.68408	1
1520389	molregno		8.00855	9.58439				8.79647	4
1520388	molregno		7.39215	9.04479				8.21847	4
1520387	molregno		7.72073	9.93971				8.83022	4
1520386	molregno		7.74735	10.0476				8.89749	4
1520385	molregno		6.6753	9.34419				8.00974	8
1513328	molregno		7.06048	7.0655		6.88606		7.06299	3
1513327	molregno					6		6	1
1513326	molregno					7.03152		7.03152	1
1513325	molregno		9.69897	9.52288		10.0969		9.61092	3
1513324	molregno		10.5229	10.1549		10.9208		10.3389	3
1513323	molregno		8.50864	8.18709		7.43652		8.34786	3
1513322	molregno		10	10.0458		8.33724		10.0229	3
1513321	molregno					9.35655		9.35655	1
1513320	molregno		10.3979	10.5229		9.79588		10.4604	3
1513319	molregno		7.60206	7.82391		6.85699		7.71298	3
1513318	molregno		10.2218	9.69897		9.33724		9.96041	3
1513317	molregno		8.4318	8.58503		7.82391		8.50841	3
1513316	molregno		9.52288	9.1549		8.79588		9.33889	3
1513315	molregno		7.72125	8.16749		6.89279		7.94437	3
1513314	molregno					6		6	1
1513313	molregno					6.54821		6.54821	1
1513312	molregno		6	6				6	2
1513311	molregno					6.09528		6.09528	1
1513310	molregno					6		6	1
1443320	molregno		3.67019					3.67019	1
1427471	molregno		5.67233					5.67233	1
1416909	molregno					5.43122		5.43122	1
1384985	molregno		10.301	9.31876				9.80989	2
1384978	molregno		10.301	9.35655				9.82879	2
1384975	molregno		10.301	9.72125				10.0111	2
1384973	molregno		10.301	9.48149				9.89126	2
1384951	molregno		10.301	9.4318				9.86641	2
1384941	molregno		10.301	10.1549				10.228	2
1338240	molregno		6.18469					6.18469	2
1278097	molregno					7.74378		7.74378	8
1278096	molregno					8.24343		8.24343	8
1278095	molregno					8.62974		8.62974	4
1278094	molregno					8.15692		8.15692	4
1278093	molregno					8.88789		8.88789	4
1278092	molregno					8.68154		8.68154	4
1278091	molregno					6.35673		6.35673	4
1278090	molregno					7.2703		7.2703	4
1277792	molregno					8.075		8.075	2
1277791	molregno					6.92501		6.92501	2
1277790	molregno					7.36502		7.36502	2
1277789	molregno					6.80001		6.80001	2
1277788	molregno					7.405		7.405	4
1277787	molregno					8.14001		8.14001	4
1277786	molregno					9.41999		9.41999	2
1277785	molregno					8.37499		8.37499	2
1277653	molregno					9.025		9.025	2
1277620	molregno					7.2198		7.2198	8
1277619	molregno					8.11966		8.11966	8
1277618	molregno					9.75714		9.75714	4
1277617	molregno					9.06875		9.06875	8
1277616	molregno					10.0775		10.0775	4
1277615	molregno					8.79844		8.79844	4
1277614	molregno					6.21695		6.21695	4
1277613	molregno					8.92818		8.92818	4
1277612	molregno					7.91733		7.91733	8
1277611	molregno					7.5856		7.5856	8
1277610	molregno					7.94884		7.94884	8
1277609	molregno					7.60235		7.60235	8
1277608	molregno					10.3099		10.3099	4
1277607	molregno					7.15283		7.15283	8
1277606	molregno					8.13787		8.13787	8
1277605	molregno		10.2688	9.0703		9.07632		9.66956	12
1277604	molregno					8.99703		8.99703	8
1274064	molregno		3.5346					3.5346	1
1226319	molregno					5.18732		5.18732	1
1173105	molregno		5	5.098				5.049	2
1173104	molregno		7.55284	8.09691				7.82488	2
1173103	molregno		5.95861	7.23062				6.59461	2
1173102	molregno		10.3979	9.69897				10.0485	2
1168359	molregno		6.54	6.61				6.575	2
1168358	molregno		6.42	6.51				6.465	2
1168357	molregno		6.13	7.43997				6.78499	2
1168356	molregno		7.84013	6.8				7.32007	2
1168355	molregno		8.40001	7.38998				7.89499	2
1168354	molregno		7.70006	7.02998				7.36502	2
1168353	molregno		8.47006	6.74				7.60503	2
1168352	molregno		7.24003	6.09				6.66502	2
1168351	molregno		7.36998	6				6.68499	2
1168205	molregno		7.68994	5.68				6.68497	2
1167569	molregno		4.14587					4.14587	1
1163111	molregno		9.50864	9.48149				9.49506	2
1163110	molregno		9.31876	9.03152				9.17514	2
1163109	molregno		10.585	9.85387				10.2194	2
1163108	molregno		10.3565	9.55284				9.95469	2
1163107	molregno		10.4089	9.65758				10.0333	2
1163106	molregno		10.4427	9.32624				9.88447	4
1163105	molregno		10.0809	9.72125				9.90108	2
1163104	molregno		9.79588	9.27572				9.5358	2
1163103	molregno		10.0862	10.0706				10.0784	2
1163102	molregno		7.69897	8.34679				8.02288	2
1163101	molregno		7	8.21467				7.60734	2
1162432	molregno					5.88606		5.88606	1
1148286	molregno		6.42979	7.91738				7.17359	6
1148285	molregno		6.62709	7.97062				7.29885	2
1148284	molregno		5.54363	7.60555				6.57459	2
1148283	molregno		6.3278	7.25215				6.78998	5
1148282	molregno		6.03858	6.7122				6.37539	2
1148281	molregno		6.41755	7.31236				6.86495	8
1148280	molregno		6.30612	7.82219				7.06415	6
1148279	molregno		7.22247	7.03807				7.13027	8
1145579	molregno		8.88606	11.2218				10.054	2
1145578	molregno		8.85387	9.11351				8.98369	2
1145577	molregno		8.20302	8.46767				8.33534	4
1145576	molregno		7	9.46852				8.23426	2
1145575	molregno		8.52288	10.4318				9.47734	2
1145574	molregno		10.2441	11.0458				10.6449	2
1145573	molregno		8.95861	10.699				9.82879	2
1145572	molregno		10.1612	10.4685				10.3148	2
1145571	molregno		11.1871	11.0177				11.1024	2
1145570	molregno		11.0862	11.1871				11.1366	4
1145569	molregno		11.0605	10.8539				10.9572	2
1145568	molregno		9.05552	11.1739				10.1147	2
1145567	molregno		8.1931	9.17696				8.68503	5
1145566	molregno		8.9293	8.38004				8.65467	4
1145565	molregno		8.95861	10.0757				9.51716	2
1145564	molregno		10.4949	11				10.7474	2
1145563	molregno		9.95861	10.4559				10.2073	2
1145562	molregno		10.8861	10.9586				10.9223	2
1145561	molregno		10.6198	10.7447				10.6823	2
1145560	molregno		10.3468	10.6576				10.5022	2
1142513	molregno		7.06854	7.58004			9.40894	7.32429	3
1138235	molregno		7.37922	8.20086				7.79004	6
1138234	molregno		6.79209	7.11506				6.95357	6
1138233	molregno		6.7776	7.43683				7.10722	6
1138232	molregno		5.08118	5.96257				5.52188	2
1138231	molregno		5.02273	5.12843				5.07558	2
1138230	molregno		5.91721	6.03198				5.9746	2
1138229	molregno		5	6.25964				5.62982	2
1138228	molregno		6.29243	6.1296				6.21101	2
1138227	molregno		4.98047	5.39718				5.18882	2
1138226	molregno		5	5				5	2
1138225	molregno		8.11715	8.25866				8.18791	6
1138224	molregno		7.74309	8.47953				8.11131	6
1138223	molregno		8.45891	8.26903				8.36397	8
1138222	molregno		8.78479	9.01977				8.90228	10
1117799	molregno		5.30103	5			8.3098	5.15051	3
1068694	molregno					7.61326		7.61326	4
1068693	molregno					7.10039		7.10039	4
1068692	molregno					5.65037		5.65037	6
1068691	molregno					6.0795		6.0795	8
1068690	molregno					5.76524		5.76524	6
1068689	molregno					6.31593		6.31593	6
1068688	molregno					6.52244		6.52244	8
1068687	molregno					8.17791		8.17791	4
1068686	molregno					6.42959		6.42959	6
1068685	molregno					7.77003		7.77003	4
1068684	molregno					7.00422		7.00422	7
1068683	molregno					5.21278		5.21278	4
1068682	molregno					5.63692		5.63692	4
1068681	molregno					5.65462		5.65462	4
1068680	molregno					4.17562		4.17562	2
1068679	molregno					4		4	2
1068678	molregno					6.0323		6.0323	2
1068677	molregno					4.54333		4.54333	2
1068676	molregno					5.31567		5.31567	2
1068675	molregno					5.59945		5.59945	4
1068674	molregno					5.1686		5.1686	2
1068673	molregno					6.25007		6.25007	2
1068672	molregno					6.47581		6.47581	4
1068671	molregno					5.5867		5.5867	2
1068670	molregno					6.26039		6.26039	4
1068669	molregno					6.94309		6.94309	4
1068668	molregno					5.45321		5.45321	2
1068667	molregno					5.29527		5.29527	2
1068666	molregno					6.94216		6.94216	4
1068665	molregno					5.93151		5.93151	4
1068664	molregno					4.43547		4.43547	2
1068649	molregno		5.50317					5.50317	1
826319	molregno					5.885		5.885	2
702184	molregno		6				6	6	2
702157	molregno		6				6	6	2
689792	molregno		5.43	5.36				5.395	2
689791	molregno		4.13	4.19				4.16	2
689790	molregno		4.5	5.17				4.835	2
689726	molregno		6.32	6.57999				6.45	2
689725	molregno		4.94	4.91				4.925	2
689724	molregno		4.92	5.88				5.4	2
689723	molregno		6.46	6.51999				6.48999	2
689722	molregno		4.44	5.31				4.875	2
689721	molregno		6.45	6.46				6.455	2
689720	molregno		4.68	5.34				5.01	2
689719	molregno		4.2	4.27				4.235	2
689718	molregno		4.92	5.42				5.17	2
689642	molregno		8.41005	8.21997				8.31501	2
689641	molregno		7.15003	7.58004				7.36504	2
689640	molregno		8.04001	8.29999				8.17	2
689639	molregno		8.51004	8.56004				8.53504	2
689638	molregno		7.09002	7.16999				7.13	2
689637	molregno		8.37997	8.43004				8.405	2
689636	molregno		8.27003	8.16999				8.22001	2
689635	molregno		6.91999	7.30998				7.11498	2
689574	molregno		8.07002	8.01002				8.04002	2
689573	molregno		9.14002	8.36002				8.75002	2
689572	molregno		8.11003	7.68006				7.89504	2
689571	molregno		9.02998	7.89008				8.46003	2
689570	molregno		5.44	6.3				5.87	2
689569	molregno		5.55	5.62				5.585	2
689568	molregno		5.42	6.47001				5.945	2
689567	molregno		7.26003	7.40001				7.33002	2
689498	molregno		4.94	5.26				5.1	2
689497	molregno		4.43	5.18				4.805	2
689496	molregno		4.21	4.34				4.275	2
689495	molregno		8.24003	8.15003				8.19503	2
689494	molregno		5.56	6.18				5.87	2
689493	molregno		6.95999	6.57999				6.76999	2
689492	molregno		8.77006	8.33003				8.55005	2
689491	molregno		7.30998	6.95999				7.13499	2
689428	molregno		8.43997	8.02				8.22999	2
689427	molregno		5.86	5.94				5.9	2
689426	molregno		4.98	5.29				5.135	2
689425	molregno		4.37	4.9				4.635	2
683964	molregno		5					5	1
683598	molregno			5.63531				5.63531	2
683597	molregno			6.02707				6.02707	2
683596	molregno			6.02867				6.02867	2
683595	molregno			5.62252				5.62252	2
683594	molregno			5.61643				5.61643	3
683593	molregno			6.17325				6.17325	2
683513	molregno			6.28152				6.28152	2
683512	molregno			5.36864				5.36864	2
683511	molregno			3.5346				3.5346	1
628276	molregno		8.27708	6.56695				7.42202	8
628223	molregno		6.88994	7.28988				7.08991	6
628222	molregno		9.2231	11.9063				10.5647	7
628221	molregno		6.96731	6.37043				6.66887	10
628220	molregno		9.43672	9.08922				9.26297	8
628154	molregno		7.28293	6.67004				6.97649	10
628153	molregno		7.56711	9.32296				8.44503	9
628152	molregno		7.08763	6.82087				6.95425	10
628151	molregno		9.33678	6.6975				8.01714	9
628150	molregno		7.22289	8.87282				8.04785	9
628091	molregno		7.23473	8.84653				8.04063	9
628090	molregno		7.23056	9.0104				8.12048	9
628089	molregno		7.34663	9.01938				8.183	9
628088	molregno		7.30461	8.5809				7.94276	9
628041	molregno		7.25736	6.62543				6.94139	10
628040	molregno		7.27874	8.85302				8.06588	9
627988	molregno		8.284	6.60906				7.44653	4
621962	molregno		5.56864	7.5544				6.56152	2
621961	molregno			7.14146				7.14146	1
621960	molregno		5.53313	7.8729				6.70301	2
621959	molregno		6.39794	8.67366				7.5358	2
621958	molregno		6.73755	8.7986				7.76808	2
621957	molregno		5.89279	7.58336				6.73807	2
621883	molregno		6.42136	7.33536				6.87836	2
621882	molregno			5.63827				5.63827	1
621881	molregno		5.93107	11.9872				8.95912	2
621880	molregno		6.58004	12.2596				9.41984	2
621879	molregno		6.05601	10.3274				8.19173	2
620889	molregno		5.83565	6.97881				6.40723	2
620888	molregno		6.59007	7.89963				7.24485	2
620818	molregno		5.6968	6.91721				6.30701	2
620817	molregno		5.04672	7.15927				6.103	2
620816	molregno		6.35556	12.1612				9.25836	2
620815	molregno		5.73518	8.79317				7.26418	2
620814	molregno			10.4868				10.4868	1
620813	molregno			6.9914				6.9914	1
601779	molregno		5.4072					5.4072	1
599264	molregno					9.18123		9.18123	1
582577	molregno		4.14587					4.14587	1
582564	molregno		4.14587					4.14587	1
567643	molregno		6.3776					6.3776	2
560564	molregno		8.09691	8.04576				8.07133	2
557007	molregno		6.95468	7.20066				7.07767	2
555299	molregno		5.64791					5.64791	1
549772	molregno		4	4	4			4	3
515852	molregno		5.37242					5.37242	2
512387	molregno		6	5.76955				5.88478	4
511192	molregno		7.75696	7.44129				7.59913	2
511191	molregno		8.00877	8.10791				8.05834	2
511190	molregno		7.46218	7.47366				7.46792	2
502044	molregno					5.01773		5.01773	1
499666	molregno					6.57437		6.57437	2
499665	molregno					6.27808		6.27808	6
499664	molregno					7.7451		7.7451	2
499663	molregno					8.03833		8.03833	2
499662	molregno					7.53624		7.53624	7
499608	molregno					7.02947		7.02947	2
499607	molregno					7.40665		7.40665	2
499606	molregno					7.43682		7.43682	7
499605	molregno					8.57133		8.57133	2
499604	molregno					6.47341		6.47341	6
499551	molregno					7.35811		7.35811	7
498706	molregno					6.642		6.642	2
498636	molregno					6.38098		6.38098	2
498635	molregno					8.20017		8.20017	2
498634	molregno					6.30833		6.30833	4
498633	molregno					5.98741		5.98741	4
498632	molregno					7.71826		7.71826	2
497148	molregno		4.14587					4.14587	1
496705	molregno		6.96328	6.92906				6.94617	4
496704	molregno		6.515	7.5784				7.0467	4
496703	molregno		6.9186	7.606				7.2623	4
496702	molregno		7.0703	7.52144				7.29587	4
496701	molregno		7.3886	7.82697				7.60778	4
496635	molregno		8.2383	8.14938				8.19384	4
496634	molregno		5.85194	9.41487				7.6334	4
496633	molregno		7.4201	7.83938				7.62974	4
496632	molregno		7.3886	8.09346				7.74103	4
496631	molregno		6.96783	8.94428				7.95606	4
496564	molregno		6.82987	7.85186				7.34087	4
496563	molregno		5.74605	6.38791				6.06698	8
496562	molregno		6.50355	7.1976				6.85058	6
496561	molregno		6.87943	9.95861				8.41902	2
496384	molregno		6.09854	9.04576				7.57215	2
496233	molregno						7.37997	7.37997	1
496231	molregno						9.51999	9.51999	1
496230	molregno						8.51999	8.51999	1
496093	molregno						7.16999	7.16999	1
496090	molregno						7.28001	7.28001	1
496022	molregno						7.9201	7.9201	1
496021	molregno						7.61997	7.61997	1
496020	molregno		7.11014	7.01323			7.43092	7.06168	4
496019	molregno		6.32148	6.05601			7.67892	6.18875	4
496018	molregno		9.05799	9.02			7.74233	9.03899	4
496017	molregno		5.58336	5.16494			8.04048	5.37415	4
495944	molregno						7.28997	7.28997	1
495943	molregno		6.50864	6.43063			7.49242	6.46963	4
495942	molregno						7.96019	7.96019	1
495941	molregno						7.27003	7.27003	1
495940	molregno						7.84986	7.84986	1
495939	molregno						7.21	7.21	1
495845	molregno						8.11003	8.11003	1
495844	molregno						7.55006	7.55006	1
495843	molregno						7.21	7.21	1
491330	molregno		7.41567	8.12263				7.76915	2
491329	molregno		7.08619	7.56489				7.32554	6
491258	molregno		7.29499	7.65553				7.47526	6
491257	molregno		5.4168	7.36351				6.39016	2
491256	molregno		7.6073	9.14537				8.37633	3
491255	molregno		6.86328	7.64671				7.255	6
491254	molregno		6.69037	8.93759				7.81398	4
491189	molregno		5.82102	7.31605				6.56854	2
491188	molregno		7.21968	7.66134				7.44051	6
491187	molregno		6.90309	7.68148				7.29229	6
491186	molregno		6.52724	7.63827				7.08276	2
491185	molregno		6.56067	7.87038				7.21552	6
491114	molregno		8.22915	8.73049				8.47982	2
491113	molregno		7.27572	7.86759				7.57166	4
491112	molregno		6.90658	8.08092				7.49375	2
491111	molregno		7.30277	7.61773				7.46025	6
491037	molregno		7.08355	7.88685				7.4852	6
491036	molregno		5.85699	6.78256				6.31977	5
491035	molregno		6.89963	8.48666				7.69314	5
485569	molregno					9.72125		9.72125	1
485568	molregno		5	5.69897				5.34949	2
485567	molregno		5.57025	6.25181		7.95861	7.96019	5.91103	4
485562	molregno		5	5		7.25181	7.25003	5	4
485561	molregno		5.27409	5.27409				5.27409	2
485560	molregno		5.27165	5.33913		7.63827	7.63997	5.30539	4
485559	molregno					7.79588	7.79997	7.79793	2
485558	molregno		5	5				5	2
485557	molregno		5.91364	5		7.38722		5.45682	3
485552	molregno		6.72354	6		7.92082		6.36177	3
485551	molregno		5	5		7.17393	7.16999	5	4
485550	molregno		5	6		7.08619		5.5	3
485549	molregno		5	5		7.27572		5	3
485548	molregno		5.41117	6.41005		7.74473	7.73993	5.91061	4
485547	molregno					7.18709		7.18709	1
485542	molregno					7.85387	7.84986	7.85186	2
485541	molregno		5.08725	5.22915		7.61979		5.1582	3
485540	molregno		6.5	5.39794		8.56864	7.68175	5.94897	8
467517	molregno					4.14587		4.14587	1
467058	molregno					4.14587		4.14587	1
467057	molregno					4.14587		4.14587	1
450644	molregno					9.09691		9.09691	2
420803	molregno					5.67344		5.67344	2
403972	molregno		7.765	7.53498				7.64999	4
403971	molregno		5.89	7.28001				6.585	2
403969	molregno		6.49	8.43004				7.46002	2
403967	molregno		8.37997	9.98005				9.18001	2
403964	molregno		9.07998	8.70006				8.89002	2
403963	molregno		8.28001	8.13001				8.20501	2
403961	molregno		9.09002	9.18997				9.13999	2
403960	molregno		7.77006	9.70006				8.73506	2
403959	molregno		8.37997	10.18				9.27998	2
403958	molregno		6.90001	8.41005				7.65503	2
403956	molregno		7.29999	9.11999				8.20999	2
403953	molregno		6.87999	9.95001				8.415	2
403950	molregno		6.11	7.56004				6.83502	2
403946	molregno		7	9.05998				8.02999	2
403943	molregno		7.72011	10.56				9.14007	2
403541	molregno					4		4	1
401184	molregno					5.09		5.09	1
401167	molregno					4.49		4.49	1
401166	molregno					5.03		5.03	1
401165	molregno					4.42228		4.42228	2
401164	molregno					4.79		4.79	1
401163	molregno					4.82866		4.82866	2
401162	molregno					4.73066		4.73066	2
401161	molregno					4.15		4.15	1
401160	molregno					4.72		4.72	1
401159	molregno					4.91		4.91	1
401158	molregno					4.43942		4.43942	2
401157	molregno					4.81		4.81	1
401156	molregno					4.82		4.82	1
400149	molregno					5.47		5.47	1
392554	molregno		5.27	6.07				5.67	2
392551	molregno		5.23	6.17				5.7	2
392549	molregno		5.9	6.34	6.47001			6.23667	3
392548	molregno		6.02	6.06	7.33999			6.47333	3
392546	molregno		6.21	6.21	6.81			6.41	3
392545	molregno		4.89	5.52	6.91999			5.77666	3
392544	molregno		7.48004	8.66999	7.28001			7.81001	3
392543	molregno		7.84986	8.63997	7.18997			7.89327	3
392541	molregno		7.98005	8.88008	7.60995			8.1567	3
392540	molregno		8.28997	9.45002	8.46005			8.73334	3
392539	molregno		8.37997	9.27003	7.94006			8.53002	3
392538	molregno		8.45002	9.16999	8.48004			8.70002	3
392537	molregno		7.70997	8.86999	7.77989			8.11995	3
392535	molregno		7.79997	8.58004	7.79997			8.06	3
392534	molregno		8.05998	8.80995	8.01002			8.29332	3
392532	molregno		8.54	9.16999	7.89997			8.53666	3
392531	molregno		8.75007	8.96019	7.50004			8.40343	3
392528	molregno		8.56992	8.75995	7.33999			8.22329	3
390126	molregno		5.23	6.39	5.69			5.77	3
390125	molregno		5.58	6.63001	5.93			6.04667	3
390124	molregno				4.86			4.86	2
390121	molregno		6.42999	6.73	5.8			6.32	3
390119	molregno		6.93998	7.15003	5.82			6.63667	3
390116	molregno		7.37997	7.92996	5.85			7.05331	3
390114	molregno		7.11999	7.75995	5.33			6.73665	3
390112	molregno		6.71999	7.02	5.29			6.34333	3
390108	molregno				6.55			6.55	1
390106	molregno				5.77			5.77	1
390104	molregno				5.66			5.66	1
390101	molregno				5.21			5.21	1
384617	molregno		8.17393	8.85387				8.5139	2
384608	molregno					6		6	1
379919	molregno		6.41229	6.24185				6.32707	2
379918	molregno		5.1891	5.13727				5.16318	2
379917	molregno		7.08092	7.69897				7.38995	2
379916	molregno		7.15428	8.31876				7.73652	2
379914	molregno		7.59431	7.35645				7.47538	2
379913	molregno		7.61672	7.81163				7.71418	2
379911	molregno		7.2233	8.1107				7.667	2
379909	molregno		8.10182	8.10127				8.10155	2
379908	molregno		6.66857	7.18695				6.92776	2
379905	molregno		7.6968	7.20482				7.45081	2
379903	molregno		8.02228	7.84466				7.93347	2
364622	molregno		6.29	7.94006				7.11503	2
364620	molregno		7.16002	8.21997				7.69	2
364619	molregno		6.40999	6.18				6.295	2
364613	molregno		6.26	8.58004				7.42002	2
364611	molregno		5.44	6.28				5.86	2
364610	molregno		5.92	6.83				6.375	2
364609	molregno		6.28	6.71999				6.49999	2
364601	molregno		6.44	8.29999				7.36999	2
364600	molregno		5.66	8.27003				6.96501	2
364598	molregno		5.38	6.85001				6.11501	2
364596	molregno		6.16	6.69001				6.425	2
364595	molregno		6.15	6.38				6.265	2
364493	molregno		7.23003	9.56004				8.39503	2
364492	molregno		7.02998	9.34503				8.1875	3
364491	molregno		6.59	8.80995				7.69997	2
364483	molregno		7.6041	9.13101				8.36755	4
364482	molregno		6.63999	8.59998				7.61999	2
364481	molregno		6.04	7.88008				6.96004	2
349024	molregno		5	5.63004				5.31502	2
349023	molregno		6.51286	6.86012				6.68649	2
349022	molregno		7.97469	9.0655		6.71896		8.5201	3
349002	molregno		7.46852	8.35655		4.58297		7.91253	3
349001	molregno		6.31605	7.14267		4.02213		6.72936	3
348923	molregno		8.77728	8.53165				8.65447	2
348905	molregno		6.67366	8.12494				7.3993	2
348904	molregno		7.0655	7.40894				7.23722	2
348903	molregno		6.75449	7.04576				6.90012	2
348891	molregno		6.76955	7.48017				7.12486	2
348890	molregno		8.07007	9.13077				8.60042	2
348756	molregno		6.14026	5.75995				5.95011	2
348751	molregno		5.81987	5.98005				5.89996	2
348750	molregno		5.65995	5.89997				5.77996	2
348749	molregno		6.30715	7.20621				6.75668	2
348685	molregno		6.20971	5.84013				6.02492	2
348675	molregno		7.23807	7.5391				7.38859	2
348668	molregno		8.21968	8.9393				8.57949	2
348661	molregno		7.9393	8.88941				8.41436	2
348534	molregno		8.42927	9.41896				8.92411	6
348518	molregno		8.3098	8.9914				8.6506	2
348495	molregno		6.93554	7.24109				7.08832	2
348488	molregno		7.18243	7.49485				7.33864	2
348472	molregno		8.08619	8.48149				8.28384	2
348471	molregno		6.31966	6.39041				6.35504	2
348462	molregno		8.95078	8.56067				8.75572	2
348461	molregno		6.32975	6.59007				6.45991	2
348460	molregno		6.22988	7.07007				6.64998	2
348459	molregno		6.51999	6.9914				6.7557	2
348447	molregno		8.36957	9.3279				8.84874	2
348403	molregno		6.82974	7.1798				7.00477	2
348402	molregno		6.1463	5.424				5.78515	2
323182	molregno		5	5.74				5.37	2
323147	molregno		5	5.22				5.11	2
322740	molregno		5	6.54				5.77	2
312425	molregno		6.40999	7.04998				6.72999	2
312418	molregno		8.51999	9.04998				8.78498	2
312382	molregno		6.26	6.69999				6.48	2
312381	molregno		6.79	7.40001				7.09501	2
312379	molregno		8.86193	9.79291				9.32742	4
312378	molregno		7.99621	9.08202				8.53911	6
312344	molregno		6.26	7.07002				6.66501	2
312343	molregno		8.89008	9.60995				9.25002	2
312290	molregno		6.62001	7.51999				7.07	2
312170	molregno		6.95001	6.90001				6.92501	2
312137	molregno		4.69	4.96				4.825	2
312048	molregno		7.24003	7.41999				7.33001	2
311749	molregno		6	6.88606				6.44303	2
311748	molregno		6	6.79588				6.39794	2
311741	molregno		6	8.01216				7.00608	6
311723	molregno		6	6.56864				6.28432	2
311717	molregno		6	6				6	2
311716	molregno		6	7.20761				6.6038	2
311710	molregno		6.20691	8.00436				7.10564	2
311662	molregno		6	7.08092				6.54046	2
311661	molregno			6				6	1
311635	molregno			6.09151				6.09151	1
311588	molregno		6	7.11919				6.55959	4
311587	molregno			6.39794				6.39794	1
311560	molregno			6.65758				6.65758	1
311559	molregno			7.61979				7.61979	1
311520	molregno			6.56421				6.56421	2
311508	molregno		6	7.52288				6.76144	2
311454	molregno			6.4318				6.4318	1
311439	molregno		6	7.22185				6.61092	2
311382	molregno		6.17198	7.65758				6.91478	2
311377	molregno			6.55284				6.55284	1
311335	molregno		6	7.34679				6.67339	2
311326	molregno		6.29073	8.25964				7.27518	2
311325	molregno		6	7.10237				6.55119	2
311306	molregno		6	6.85387				6.42694	2
311305	molregno		6	6				6	2
311298	molregno		6	6.92082				6.46041	2
311263	molregno		6.63827	7.61979				7.12903	2
311253	molregno		6	6				6	2
311252	molregno		6	7				6.5	2
309209	molregno		7.37675	6.81816				7.09745	2
309190	molregno		8.61979	8.22185				8.42082	2
309183	molregno		7.65758	7.85387				7.75572	2
309151	molregno		7.95861	8.14267				8.05064	2
309144	molregno		8.4318	7.08092				7.75636	2
309137	molregno		7.79588	7.08619				7.44103	2
309118	molregno		6.97881	6.79048				6.88465	2
309099	molregno		7.67778	7.284				7.48089	2
309095	molregno		8.22185	7.02228				7.62206	2
309088	molregno		8.12494	7.22185				7.67339	2
309087	molregno		7.72125	6.8962				7.30872	2
309074	molregno		8.67778	8.55284				8.61531	2
309069	molregno		8.90344	7.83889				8.37116	4
309036	molregno		7.63827	7.26761				7.45294	2
309035	molregno		8	8				8	2
308992	molregno		7.48149	7.04576				7.26362	2
308991	molregno		7.79588	7.48149				7.63868	2
308892	molregno		7.40894	7.00877				7.20885	2
301585	molregno		8.69897	8.69897				8.69897	2
301581	molregno		9	8.69897				8.84949	2
301566	molregno		9	8.69897				8.84949	2
301498	molregno		9	8.30103				8.65051	2
301497	molregno		8.22185	7.04576				7.6338	2
301492	molregno		8.04576	7.39794				7.72185	2
301474	molregno		8.69897	7.52288				8.11092	2
301466	molregno		8.39794	7.39794				7.89794	2
301444	molregno		8.69897	7.52288				8.11092	2
301443	molregno		9	7.69897				8.34949	2
301419	molregno		8.39794	8.09691				8.24743	2
301397	molregno		7.22185	7.04576				7.1338	2
301396	molregno		8.04576	7.39794				7.72185	2
273406	molregno		7.9201	7.9201	7.9201			7.9201	3
273149	molregno		8.23003	8.23003	8.23003			8.23003	3
273127	molregno		7.18997	7.18997	7.18997			7.18997	3
273126	molregno		6.93998	6.93998	6.93998			6.93998	3
273028	molregno		6.63999	6.63999	6.63999			6.63999	3
273025	molregno		6.62001	6.62001	6.62001			6.62001	3
272982	molregno		5.72	5.72	5.72			5.72	3
272635	molregno		7.25003	7.25003	7.25003			7.25003	3
237563	molregno		7.52288	7.52288	7.52288	4.31876		7.52288	4
237551	molregno		5	5	5	4.45593		5	4
237537	molregno		9.42251	9.42251	9.42251			9.42251	3
237438	molregno		6.66756	6.66756	6.66756			6.66756	3
237169	molregno		5.77211	5.77211	5.77211	4.35655		5.77211	4
237134	molregno		7.56067	7.56067	7.56067	4.20761		7.56067	4
237063	molregno		5	5	5			5	3
237062	molregno		6.79317	6.79317	6.79317			6.79317	3
237034	molregno		6.84863	6.84863	6.84863	4.37675		6.84863	4
236946	molregno		7.63827	7.63827	7.63827	4.85387		7.63827	4
236928	molregno		5.08092	5.08092	5.08092	4.37675		5.08092	4
236927	molregno		5.91364	5.91364	5.91364	4.25181		5.91364	4
236922	molregno		6.33819	6.33819	6.33819	4.95861		6.33819	4
236891	molregno		6.37263	6.37263	6.37263	4.26761		6.37263	4
236746	molregno		5	5	5			5	3
236718	molregno		7.61979	7.61979	7.61979	5		7.61979	4
236653	molregno		7.72661	7.72661	7.72661			7.72661	9
236652	molregno		7.67924	7.67924	7.67924			7.67924	9
236616	molregno		6.88941	6.88941	6.88941			6.88941	3
236590	molregno		7.07572	7.07572	7.07572	4.27572		7.07572	4
236543	molregno		6.32698	6.32698	6.32698	4.40894		6.32698	4
236527	molregno		7.39577	7.39577	7.39577	5.22185		7.39577	4
236515	molregno		7.98716	7.98716	7.98716			7.98716	3
236514	molregno		7.34969	7.34969	7.34969	4.36653		7.34969	4
236479	molregno		6.83923	6.83923	6.83923	4.74473		6.83923	4
236455	molregno		6.6216	6.6216	6.6216			6.6216	3
236429	molregno		5	5	5	4.33724		5	4
236428	molregno		5.29243	5.29243	5.29243	4.22915		5.29243	4
236418	molregno		6.28735	6.28735	6.28735			6.28735	3
236417	molregno		6.56543	6.56543	6.56543			6.56543	3
236405	molregno		5.24413	5.24413	5.24413	4.30103		5.24413	4
236374	molregno		7.08619	7.08619	7.08619			7.08619	3
236373	molregno		6.56703	6.56703	6.56703			6.56703	3
236353	molregno		5	5	5	4.76955		5	4
236352	molregno		5.35067	5.35067	5.35067	4.82391		5.35067	4
236351	molregno		5.90658	5.90658	5.90658	4.38722		5.90658	4
236349	molregno		6.25571	6.25571	6.25571			6.25571	3
236325	molregno		7.79317	7.79317	7.79317			7.79317	3
236324	molregno		8.11577	8.11577	8.11577			8.11577	3
235922	molregno		8.67366	8.67366	8.67366			8.67366	3
235920	molregno		6.88074	6.88074	6.88074	4.48149		6.88074	4
235885	molregno		6.72769	6.72769	6.72769	4.85387		6.72769	4
235884	molregno		8.70333	8.70333	8.70333			8.70333	3
231516	molregno		7					7	1
231515	molregno		7.19997					7.19997	1
231482	molregno		7.59998					7.59998	1
231452	molregno		7					7	1
231451	molregno		7.10002					7.10002	1
231450	molregno		7.29999					7.29999	1
231374	molregno		7.70006					7.70006	1
231373	molregno		7.70006					7.70006	1
231372	molregno		7.79997			7.6527		7.79997	5
231341	molregno		7.89997					7.89997	1
231340	molregno		8.29999					8.29999	1
231339	molregno		8.40001					8.40001	1
231210	molregno		7.89997					7.89997	1
231209	molregno		8					8	1
231208	molregno		8.43504	8.77006	8.77006			8.65839	4
231183	molregno		6.3					6.3	1
231182	molregno		6.6					6.6	1
231177	molregno		6					6	1
231176	molregno		6.1					6.1	1
231175	molregno		6.2					6.2	1
231152	molregno		4					4	1
231149	molregno		5					5	1
231148	molregno		5.8					5.8	1
231003	molregno		7.10002					7.10002	1
230975	molregno		8.29999					8.29999	1
230974	molregno		8.29999					8.29999	1
230973	molregno		8.40001					8.40001	1
230969	molregno		8.10002					8.10002	1
230944	molregno		5.8					5.8	1
230943	molregno		6.2					6.2	1
230920	molregno		8.50004					8.50004	1
230906	molregno		8.40001					8.40001	1
230902	molregno		8.50004					8.50004	1
230898	molregno		7.19997					7.19997	1
230874	molregno		7.10002					7.10002	1
230863	molregno		5.8					5.8	1
230767	molregno		5					5	1
230766	molregno		5.1					5.1	1
230765	molregno		5.5					5.5	1
230706	molregno		7.93502	8.16999	8.16999			8.09167	4
230705	molregno		6.90001					6.90001	1
230704	molregno		6.90001					6.90001	1
230700	molregno		7.79997					7.79997	1
230699	molregno		7.89997					7.89997	1
230673	molregno		7.79997					7.79997	1
230637	molregno		7.89997					7.89997	1
230636	molregno		9			8.46668		9	7
230612	molregno		6.90001					6.90001	1
230611	molregno		7.29999					7.29999	1
230571	molregno		7.70006					7.70006	1
230549	molregno		6.1					6.1	1
230538	molregno		8.19997			9.48089		8.19997	5
230527	molregno		6.3					6.3	1
230513	molregno		9.10002					9.10002	1
230512	molregno		9.10002					9.10002	1
230499	molregno		8.19997					8.19997	1
230498	molregno		5					5	1
230496	molregno		6.3					6.3	1
230471	molregno		8.10002					8.10002	1
230466	molregno		6.2					6.2	1
230372	molregno		6.90001					6.90001	1
230371	molregno		5.8					5.8	1
230347	molregno		4.8					4.8	1
230324	molregno		5.6					5.6	1
230323	molregno		6.3					6.3	1
230316	molregno		4.9					4.9	1
230291	molregno		5					5	1
230288	molregno		5.8					5.8	1
230265	molregno		8.50004					8.50004	1
230264	molregno		9.50004					9.50004	1
230263	molregno		5					5	1
230254	molregno		6.3					6.3	1
230253	molregno		6.8					6.8	1
230228	molregno		7.40001					7.40001	1
230227	molregno		7.59998					7.59998	1
230226	molregno		7.70006					7.70006	1
230190	molregno		5					5	1
230189	molregno		6.87469	6.98633				6.93051	9
230188	molregno		10.9					10.9	1
230152	molregno		8.59998					8.59998	1
230151	molregno		8.70006					8.70006	1
230112	molregno		7.79997					7.79997	1
230111	molregno		8.10002					8.10002	1
230096	molregno		5.2					5.2	1
230095	molregno		5.2					5.2	1
230083	molregno		5					5	1
230082	molregno		7.79997					7.79997	1
230081	molregno		8.10002			8.37952		8.10002	9
230054	molregno		5.7					5.7	1
230053	molregno		7.47997	7.65995	7.65995			7.59996	4
230051	molregno		6.5					6.5	1
230036	molregno		4.8					4.8	1
230035	molregno		7.70006					7.70006	1
230029	molregno		5.7					5.7	1
230028	molregno		6					6	1
230025	molregno		7.40001					7.40001	1
230010	molregno		4.8					4.8	1
229983	molregno		8					8	1
229980	molregno		6.69999					6.69999	1
229979	molregno		6.8					6.8	1
229921	molregno		6.5					6.5	1
229905	molregno		5.9					5.9	1
229886	molregno		7.10002					7.10002	1
229885	molregno		7.40001					7.40001	1
229868	molregno		6					6	1
229822	molregno		7.29999					7.29999	1
229804	molregno		7.40001					7.40001	1
229774	molregno		7.89997					7.89997	1
229683	molregno		4.5					4.5	1
229653	molregno		5					5	1
229627	molregno		7.40001					7.40001	1
229572	molregno		6.8					6.8	1
229571	molregno		7.29999					7.29999	1
228282	molregno		8.22185	8.19382				8.20783	2
228210	molregno		8.35655	8.58503				8.47079	2
228209	molregno		8.18046	7.96658				8.07352	2
228208	molregno		9.04576	9.02687				9.03631	2
228116	molregno		8.92082	8.55284				8.73683	2
228115	molregno		8.65758	8.33724				8.49741	2
228113	molregno		9.18709	9.37675				9.28192	2
228094	molregno		8.1549	8.67778				8.41634	2
228060	molregno		7.75203	8.23657				7.9943	2
228058	molregno		7.67778	7.72125				7.69951	2
228012	molregno		9.74473	9.39794				9.57133	2
227997	molregno		8.82391	9				8.91195	2
227904	molregno		9.85387	9.50864				9.68126	2
227741	molregno		6.69465	6.91721				6.80593	2
227740	molregno		6.88941	7.07058				6.98	2
227666	molregno		8.40894	7.45593				7.93243	2
227603	molregno		7.30627	7.40561				7.35594	2
227602	molregno		8.4318	8.58503		8.50841		8.50841	4
227297	molregno		7.17393	7.6517				7.41281	2
223180	molregno		8.19179	8.19179			6.42713	8.19179	3
223178	molregno		10.007	10.007			5.33913	10.007	3
223138	molregno		7.33068	7.33068			5.50169	7.33068	3
223137	molregno		8.38828	8.38828			6.10679	8.38828	3
223027	molregno		8.78252	8.78252			5	8.78252	3
223026	molregno		10.3288	10.3288			6.2161	10.3288	3
222980	molregno		10.1349	10.1349			5.37882	10.1349	3
222979	molregno		9.88273	9.88273			6.50031	9.88273	3
222866	molregno		7.97469	7.97469			6.42946	7.97469	3
222859	molregno		8.16494	8.16494			5.61083	8.16494	3
222824	molregno		7.54363	7.54363			6.36856	7.54363	3
222677	molregno		10.6696	10.6696		5.97062		10.6696	3
222676	molregno		9.37469	9.37469		5.31966		9.37469	3
222648	molregno		10.618	10.618		5.23433		10.618	3
222617	molregno		8.4828	8.4828		7.27737		8.4828	3
222582	molregno		9.61618	9.61618		5.20621		9.61618	3
222547	molregno		6.61979	6.61979		6.30803		6.61979	3
222526	molregno		8.83863	8.83863			5.26043	8.83863	3
222525	molregno		10.9101	10.9101			5.80967	10.9101	3
222516	molregno		6.31605	6.31605		6.62525		6.31605	3
222514	molregno		10.1379	10.1379			6.16368	10.1379	3
222492	molregno		10	10			6.11919	10	3
222491	molregno		9.37161	9.37161			6.09044	9.37161	3
222480	molregno		7.52143	7.52143			6.25104	7.52143	3
222397	molregno		9.03292	9.03292			6.33068	9.03292	3
222363	molregno		8.79588	8.79588			5.75203	8.79588	3
222362	molregno		7.91009	7.91009			5	7.91009	3
222361	molregno		9.68194	9.68194			5.92445	9.68194	3
222353	molregno		10.6364	10.6364			7.31336	10.6364	3
222352	molregno		10.3893	10.3893			8.04144	10.3893	3
222349	molregno		10.3872	10.3872			5.44733	10.3872	3
222316	molregno		9.60206	9.60206			5.64397	9.60206	3
222315	molregno		10.6478	10.6478			6.30364	10.6478	3
222297	molregno		10.2573	10.2573			6.02411	10.2573	3
222279	molregno		7.54516	7.54516			5.58503	7.54516	3
222255	molregno		10.4935	10.4935			5.6517	10.4935	3
222254	molregno		7.35952	7.35952			6.10513	7.35952	3
222221	molregno		8.87943	8.87943			6.07727	8.87943	3
222168	molregno		7.62342	7.62342			5.74232	7.62342	3
222048	molregno		7.81531	7.81531		5		7.81531	3
222047	molregno		6.48678	6.48678		5.59176		6.48678	3
222042	molregno		9.27901	9.27901			6.45223	9.27901	3
221972	molregno		6.59346	6.59346		6.59346		6.59346	3
221963	molregno		10.7595	10.7595		5.90309		10.7595	3
221939	molregno		9.37366	9.37366		5.26841		9.37366	3
221936	molregno		9.89963	9.89963		5.22475		9.89963	3
221826	molregno		11.2204	11.2204			7.31876	11.2204	3
221675	molregno		7.95861	8.79588				8.37724	2
221674	molregno		8.88606					8.88606	1
216977	molregno		9.43807	9.52048	9.1549			9.37115	5
216943	molregno		8.97793	8.89889	8.56864	5.4072		8.81515	6
216913	molregno		10.699	10.2124	10.3979			10.4364	5
216912	molregno		8.18362	8.31834	7.39254			7.96483	5
216841	molregno		7.50639	7.1958	7.01278			7.23832	5
216826	molregno		7.66284	7.93151	7.13253			7.57563	5
216799	molregno		8.99044	8.97155	8.32331			8.76177	5
216798	molregno		9.02579	9.04415	8.61979			8.89658	5
216795	molregno		7.54806	7.66292	6.90904	5.4072		7.37334	6
216762	molregno		7.67738	7.86137	6.99225			7.51033	5
216761	molregno		7.29373	7.09476	6.39903			6.92917	5
216728	molregno		9.2255	9.2255	8.53018			8.99372	5
216709	molregno		8.64982	8.96443	8.42022			8.67815	5
216684	molregno		9.52288	9.55817	9.04576			9.3756	5
216578	molregno		9.39166	9.34026	9.32877			9.35356	15
216573	molregno		9.67778	9.67778				9.67778	2
216568	molregno		7.74473	7.74473				7.74473	2
216526	molregno		9.20066	9.20066				9.20066	2
216486	molregno		8.59023	8.95861	8.25964			8.60282	5
216475	molregno		9.00786	9.12011	8.73472			8.95423	15
216447	molregno		8.69045	9.11979	8.49485			8.76836	5
216445	molregno		7.44462	7.38337	6.83863	5.4072		7.22221	6
216434	molregno		10.8979	10.4301	10.699			10.6757	5
216433	molregno		8.67976	8.71981	8.33724			8.57894	5
216416	molregno		9.07133	9.21649	9.04576			9.11119	5
216241	molregno		7.90756	8.36746	7.44249	5.4072		7.90584	6
216204	molregno		8.21071	8.75112	7.84466			8.26883	5
216202	molregno		8.73445	9.19902	8.36653	5.4072		8.76667	6
216116	molregno		8.09044	7.94682	7.49894			7.8454	5
216115	molregno		7.55129	7.55129	7.55129			7.55129	3
216112	molregno		8.80631	8.51077	7.61261			8.3099	5
216111	molregno		8.04302	7.62097	7.36251			7.6755	5
216101	molregno		9.62591	9.17827	9.09691			9.30036	5
216100	molregno		8.56562	8.37469	7.95078			8.29703	5
216067	molregno		9.36653	9.36653	9.36653			9.36653	3
216062	molregno		9.07133	8.85167	8.4437			8.7889	5
216057	molregno		10.049	9.78756	9.85387			9.89681	5
216055	molregno		10.5458	10.0531	10.2676			10.2888	5
216054	molregno		10.9397	10.387	10.9586			10.7618	5
215895	molregno		10.232	10.033	10.044			10.103	11
215892	molregno		10.2355	9.73554	9.88606			9.95238	5
208353	molregno		8.96981	8.96981	8.96981			8.96981	3
208320	molregno		8.45002	8.45002	8.45002			8.45002	3
208141	molregno		8.20929	8.20929				8.20929	4
208121	molregno		8.36653	8.36653				8.36653	2
208120	molregno		8.27572	8.27572				8.27572	2
208119	molregno		6.73063	6.73063	6.73063	5.19382		6.73063	10
208118	molregno		8.84164	8.84164	8.84164			8.84164	3
208091	molregno		6.69037	6.69037	6.69037			6.69037	3
208003	molregno		6.54	6.54	6.54			6.54	3
207972	molregno		7.48545	9.60206				8.54376	2
207971	molregno		7.93649	7.93649				7.93649	4
207970	molregno		9.46945	9.46945				9.46945	4
207900	molregno		6.68403	8.45593				7.56998	2
207881	molregno		9.36653	9.36653				9.36653	2
207842	molregno		6.8	6.8	6.8			6.8	3
207514	molregno		6.26525	6.26525				6.26525	4
206357	molregno		8.18046	8.74473				8.46259	2
206320	molregno		7.52288	8.36653				7.94471	2
206319	molregno		7.61979	8.27572				7.94776	2
206317	molregno		8.63827	8.65758				8.64792	2
206310	molregno		7.29243	7.56864				7.43053	2
206308	molregno		6.77989	7.65758				7.21873	2
206264	molregno		7.22185	7.5376				7.37973	2
206263	molregno		7.35655	8.11919				7.73787	2
206216	molregno		6.93554	7.45593				7.19574	2
206215	molregno		6.84771	7.82391				7.33581	2
206214	molregno		6.92445	7.79588				7.36017	2
206178	molregno		6.30803	7.4437				6.87587	2
206118	molregno		7.63827	7.42022				7.52924	2
206094	molregno		6.46852	7.21467				6.8416	2
206064	molregno		7.88273	8				7.94136	2
206063	molregno		7.22185	7.76955				7.4957	2
206062	molregno		7.06048	7.24413				7.1523	2
206042	molregno	9.07425	9.1549	8.56864				8.9326	4
206033	molregno		7.39794	7.05552				7.22673	2
206032	molregno		7.46852	6.9431				7.20581	2
206031	molregno		6.7122	7.284				6.9981	2
206003	molregno		7.30103	7.58503				7.44303	2
205952	molregno		8.04576	8.63827				8.34201	2
205750	molregno		7.12494	7.92082				7.52288	2
205749	molregno		6.73755	7.45593				7.09674	2
205682	molregno		8.45593	9				8.72797	2
205681	molregno		8.09151	9				8.54576	2
205668	molregno		8.88606	7.79588				8.34097	2
205667	molregno		9.11919	7.85387				8.48653	2
205630	molregno		8.48149	7.5376				8.00954	2
205621	molregno		8.52288	8.63827				8.58058	2
205578	molregno		8.88606	7.74473				8.31539	2
205575	molregno		9.04888	9.04888				9.04888	6
205563	molregno		8.00436	8.4318				8.21808	2
205545	molregno		9.20066	7.65758				8.42912	4
205295	molregno		7.39794	7.05061				7.22428	2
205250	molregno		7.87943	8.34679				8.11311	2
205249	molregno		8.34679	8.3279				8.33734	2
200240	molregno		6.31					6.31	1
188436	molregno		5.75945					5.75945	1
186242	molregno			7.46852				7.46852	1
186241	molregno			7.5376				7.5376	1
186240	molregno			9				9	1
185837	molregno			8.2075				8.2075	3
185767	molregno			6.64975				6.64975	1
185600	molregno			9.34679				9.34679	1
185064	molregno		7.59998	7.11351				7.35674	2
184989	molregno			7.39794				7.39794	1
184988	molregno			7.3098				7.3098	1
184902	molregno			7.55326				7.55326	3
184901	molregno			8.11919				8.11919	1
184900	molregno			8.39794				8.39794	1
181462	molregno		10.8097	10.8097				10.8097	2
181441	molregno		6.64881	6.64881				6.64881	4
181430	molregno		10.8002	10.8002				10.8002	4
181146	molregno		7.09351	7.84938				7.47144	6
181144	molregno		6.48055	6.48055			7.15003	6.48055	5
181143	molregno		5.85233	5.85233				5.85233	4
181114	molregno		7.10805	7.10805	7.51999			7.24537	7
181094	molregno		5.20811	5.20811				5.20811	4
181093	molregno		10.2774	10.5044				10.3909	8
181067	molregno		5.4624	5.44987				5.45613	7
181066	molregno		6.26671	6.26671				6.26671	4
180939	molregno		7.14691	7.14691				7.14691	2
180938	molregno		7.82591	7.82591				7.82591	4
180937	molregno		7.098	7.098				7.098	2
180920	molregno		5.75157	5.75157				5.75157	4
180905	molregno		7.86967	7.86967				7.86967	2
180865	molregno		8.44831	8.52247				8.48539	5
180773	molregno		6.61705	6.61705				6.61705	4
180772	molregno		11.315	11.315	9.9201			10.8501	7
180688	molregno		7.64368	7.64368				7.64368	4
180687	molregno		6.32234	6.32234				6.32234	4
180686	molregno		7.11128	7.11128				7.11128	4
180671	molregno		9.21126	9.21126	8.02998			8.8175	5
180670	molregno		5.80009	5.80009				5.80009	4
180651	molregno		7.03905	7.03905				7.03905	2
180555	molregno		9.0242	9.08632				9.05526	5
180530	molregno		8.50302	8.55453				8.52877	5
180529	molregno		7.35599	7.33398				7.34499	5
180356	molregno		8.06905	8.0036				8.03632	5
180355	molregno		8.31658	8.32488				8.32073	5
180322	molregno		9.06425	9.14639				9.10532	5
180295	molregno		9.39841	9.6968				9.54761	3
180294	molregno		10.1185	10.1185	9.84986			10.029	5
180280	molregno		8.66546	8.65393	8.59998			8.63979	8
180266	molregno		8.13668	8.13668				8.13668	2
171947	molregno		7.49621	7.49621	7.49621			7.49621	3
171946	molregno		9.1549	9.1549	9.1549			9.1549	3
171923	molregno		7.12604	7.12604	7.12604			7.12604	6
171860	molregno		6.56384	6.56384	6.56384			6.56384	3
171844	molregno		6.72234	6.72234	6.72234			6.72234	6
162257	molregno		6.48	7.33999				6.91	2
162256	molregno		6.16	6.93998				6.54999	2
162207	molregno		5.42	5.37				5.395	3
162206	molregno		5.07	5.84				5.455	3
162162	molregno		5.91	6.09				6	3
162132	molregno		4.79	5.03				4.91	3
162131	molregno		7.19997	8.77989				7.98993	3
162121	molregno		6.86999	6.65				6.76	3
162120	molregno		5.61	5.79				5.7	3
162095	molregno		7.29999	6.84001				7.07	2
162078	molregno		5.89	6.56				6.225	2
162064	molregno		6.62001	6.69999				6.66	2
162036	molregno		6.56	6.61				6.585	2
162023	molregno		5.74	5.91				5.825	3
161996	molregno		6.08	7.75007				6.91504	3
161995	molregno		6.51	7.89008				7.20004	2
161994	molregno		5.53	3.99				4.76	3
161983	molregno		5.4	6.45				5.925	3
161982	molregno		6.2	6.03				6.115	3
161981	molregno		7.05998	8.11003				7.585	3
161792	molregno		5.5	6.85001				6.17501	2
160645	molregno		6.94853	6.94853	5.70997			6.53567	5
160552	molregno		7.30411	7.30411	6.50585			7.03802	5
160551	molregno		7.72642	7.72642	6.85078			7.43454	5
160524	molregno		9.31331	9.31331	8.42597			9.01753	5
160435	molregno		6.14698	6.14698	4.63639			5.64345	5
160404	molregno		10.3191	10.3191	9.63827			10.0922	5
160364	molregno		7.46507	7.46507	6.83863			7.25626	5
160363	molregno		8.17631	8.17631	7.35262			7.90174	5
160219	molregno		6.73059	6.73059	6.17718			6.54612	5
160218	molregno		7.95394	7.95394	7.02182			7.64323	5
160136	molregno		7.85655	7.85655	6.91721			7.54344	5
160102	molregno		8.72476	8.72476	8.13077			8.52677	5
160101	molregno		8.68226	8.68226	8.4437			8.60274	5
155324	molregno		6.32462	7.4865				6.90556	8
155322	molregno		7.50169	8.81816				8.15992	2
155281	molregno		5.5654	6.99597				6.28068	8
155268	molregno		8.99568	9.67778				9.33673	2
155267	molregno		8.27003	9.45593				8.86298	2
155250	molregno		7.19111	8.08355				7.63733	2
155248	molregno		7.88941	8.76955				8.32948	2
155243	molregno		7.02997	8.59256				7.81127	7
155227	molregno		10.3979	10.3979				10.3979	2
154750	molregno		9.12494	9.63827				9.38161	2
154724	molregno		7.5376	8.45223				7.99491	2
154696	molregno		5.82335	7.68793				6.75564	8
154685	molregno		8.14327	9.65758				8.90042	2
154661	molregno		7.07314	7.89279				7.48297	2
154642	molregno		6.0554	6.95591				6.50566	8
154641	molregno		6.14389	8.1649				7.15439	8
154604	molregno		8.06198	9.38722				8.7246	2
154603	molregno		8.4828	9.69897				9.09089	2
154602	molregno		6.15614	7.43533				6.79574	2
154528	molregno		6.93448	8.84152				7.888	10
154504	molregno		6.24489	7.09745				6.67117	2
154472	molregno		7.36957	8.01592				7.69275	2
154423	molregno		11	10.699				10.8495	2
154415	molregno		10.699	11				10.8495	2
154388	molregno		7.27003	9.16115				8.21559	2
154377	molregno		8.08619	8.49349				8.28984	2
154360	molregno		7.25964	8.55909				7.90936	2
154343	molregno		5.88104	6.26035				6.0707	8
154325	molregno		9.33273	9.23267		8.30402	7.18997	9.2827	21
154317	molregno		6.64016	7.73049				7.18533	2
154299	molregno		7.98348	8.28779				8.13564	13
154243	molregno		6.32239	6.46852				6.39546	2
128180	molregno		9.40894	8.92082				9.16488	2
128178	molregno		7.37675	8				7.68838	2
128140	molregno		8.09151	7.79588				7.9437	2
128138	molregno		7	7.13668				7.06834	2
128136	molregno		8.36653	8.88606				8.62629	2
128026	molregno		8.65758	8.92082				8.7892	2
127944	molregno		8.11351	8.17393				8.14372	2
127512	molregno		7.03152	7.63827				7.33489	2
108691	molregno		8.22915	8.85387				8.54151	2
108632	molregno		8.16115	9.01773				8.58944	2
108631	molregno		8.65758	9.38722				9.0224	2
108598	molregno		6	6				6	2
108586	molregno		6	6				6	2
99959	molregno		6	6	6			6	3
99958	molregno		6	6	6			6	3
99957	molregno		6	6	6			6	3
99715	molregno		6	6	6			6	3
99672	molregno		8.51848	8.51848	8.51848			8.51848	6
99451	molregno		7.75696	7.75696	7.75696			7.75696	3
99414	molregno		10.0759	9.78384	10.1475			10.0024	10
99413	molregno		7.15278	7.15278	7.15278			7.15278	6
99374	molregno		6.41341	6.41341	6.41341			6.41341	3
99135	molregno		9.26464	9.26464	9.26464			9.26464	12
99134	molregno		8.8617	8.8617	8.8617			8.8617	6
99133	molregno		7.7122	7.7122	7.7122			7.7122	3
99108	molregno		6	6	6			6	3
99107	molregno		6.71335	6.71335	6.71335			6.71335	6
99069	molregno		6.66177	6.66177	6.66177			6.66177	6
99068	molregno		7.37836	7.37836	7.37836			7.37836	6
99054	molregno		8.5709	8.5709	8.5709			8.5709	6
99037	molregno		10.301	10.301	10.301			10.301	3
99036	molregno		9.404	9.404	9.404			9.404	6
99035	molregno		6.49175	6.49175	6.49175			6.49175	6
99011	molregno		6.62525	6.62525	6.62525			6.62525	3
98850	molregno		9.26382	9.26382	9.26382			9.26382	6
98819	molregno		6.37572	6.37572	6.37572			6.37572	3
98818	molregno		6	6	6			6	3
96654	molregno		6.72403	6.72403				6.72403	4
96653	molregno		5.02288	5.02288				5.02288	4
96621	molregno		7.36223	7.36223				7.36223	4
96338	molregno		5.43499	5.43499				5.43499	4
96337	molregno		5.61058	5.61058				5.61058	8
96238	molregno		8.24074	8.24074				8.24074	4
96199	molregno		8.60241	8.60241				8.60241	4
96105	molregno		8.19467	8.19467				8.19467	4
96073	molregno		7.73683	7.73683				7.73683	4
95974	molregno		5.27642	5.27642				5.27642	4
95937	molregno		5.26332	5.26332				5.26332	8
95936	molregno		9.3596	9.3596				9.3596	4
95708	molregno		7.3352	7.3352				7.3352	4
95695	molregno		5	5				5	2
95694	molregno		5	5				5	2
95661	molregno		4.76122	4.76122				4.76122	4
95553	molregno		5.64368	5.64368				5.64368	4
95230	molregno		5	5				5	2
95227	molregno		5	5				5	2
95176	molregno		5.80453	5.80453				5.80453	4
95174	molregno		6.91947	6.91947				6.91947	4
95142	molregno		6.16488	6.16488				6.16488	4
95061	molregno		8.93944	8.93944				8.93944	8
95060	molregno		5.73919	5.73919				5.73919	8
95028	molregno		9.04415	9.04415				9.04415	4
94850	molregno		8.2865	8.2865				8.2865	4
94849	molregno		7.81726	7.81726				7.81726	4
94848	molregno		7.07153	7.07153				7.07153	8
83161	molregno		8.95861	9.11351			8.21467	9.03606	3
83051	molregno		10.0969	10.3279			10.0527	10.2124	4
82785	molregno		7.3098	7.5376			6	7.4237	3
82784	molregno		9.52288	9.76955			7.1549	9.64621	3
82783	molregno		5.72584	7.40894		9.52288	9.76634	6.56739	6
82742	molregno		5.06753	6.7122			9.50934	5.88986	4
82316	molregno		5.97469	6.08619			8.93935	6.03044	4
82315	molregno		7.7167	7.62525			9.72239	7.67098	4
82314	molregno		7.83565	8.27572			6	8.05569	3
79741	molregno		5.84466	5.84466	5.84466			5.84466	3
79740	molregno		6.42713	6.42713	6.42713			6.42713	3
79739	molregno		6.35458	6.35458	6.35458			6.35458	3
79465	molregno		4.82102	4.82102	4.82102			4.82102	3
79464	molregno		6.06956	6.06956	6.06956			6.06956	3
79463	molregno		6.49757	6.49757	6.49757			6.49757	3
79442	molregno		6.13077	6.13077	6.13077			6.13077	3
79441	molregno		6.36251	6.36251	6.36251			6.36251	3
79427	molregno		6.451	6.451	6.451			6.451	3
79379	molregno		7.28247	7.21257	6.9682			7.15441	18
79378	molregno		8.09691	8.09691	8.09691			8.09691	3
79377	molregno		6.19654	6.19654	6.19654			6.19654	3
79376	molregno		6.94692	6.94692	6.94692			6.94692	3
79368	molregno		5.1549	5.1549	5.1549			5.1549	3
79367	molregno		5.7167	5.7167	5.7167			5.7167	3
79267	molregno		8.69277	8.69277	8.69277			8.69277	12
79266	molregno		4.74715	4.74715	4.74715			4.74715	3
79207	molregno		4.14997	4.14997	4.14997			4.14997	3
79168	molregno		7.20761	7.20761	7.20761			7.20761	3
79114	molregno		4	4	4			4	3
79113	molregno		7.41665	8.16251	7.20066			7.59327	5
79112	molregno		7.66018	8.2012	8.25181			8.03773	5
79096	molregno		6.3585	6.3585	6.3585			6.3585	9
79095	molregno		7.22915	7.22915	7.22915			7.22915	3
79093	molregno		6.06048	6.06048	6.06048			6.06048	3
79092	molregno		4.88606	4.88606	4.88606			4.88606	3
79028	molregno		6.88606	6.88606	6.88606			6.88606	3
78967	molregno		4.65758	4.65758	4.65758			4.65758	3
78966	molregno		4.24413	4.24413	4.24413			4.24413	3
78953	molregno		7.39794	7.39794	7.39794			7.39794	3
78952	molregno		6.13018	6.13018	6.13018			6.13018	3
78923	molregno		5.33333	5.33333	5.33333			5.33333	9
78922	molregno		4.7167	4.7167	4.7167			4.7167	3
78844	molregno		6.80997	6.80997	6.46739			6.69578	17
78778	molregno		6.38067	6.38067	6.38067			6.38067	18
78770	molregno		8.25964	8.25964	8.25964			8.25964	3
78756	molregno		5.01457	5.01457	5.01457			5.01457	3
78755	molregno		5.13668	5.13668	5.13668			5.13668	3
78739	molregno		6.47112	6.47112	6.47112			6.47112	9
78717	molregno		5.85387	5.85387	5.85387			5.85387	3
78714	molregno		6.08513	6.08513	6.08513			6.08513	3
78706	molregno		4.85387	4.85387	4.85387			4.85387	3
78705	molregno		5.5376	5.5376	5.5376			5.5376	3
78664	molregno		6.0655	6.0655	6.0655			6.0655	3
78629	molregno		6.4698	6.4698	6.4698			6.4698	3
78624	molregno		4.79588	4.79588	4.79588			4.79588	3
78507	molregno		6.68194	6.68194	6.68194			6.68194	3
78390	molregno		6.93554	6.93554	6.93554			6.93554	3
78389	molregno		5.03668	5.03668	5.03668			5.03668	3
78388	molregno		6.92445	6.92445	6.92445			6.92445	3
59152	molregno		5.97469	5.97469	5.97469			5.97469	6
59151	molregno		6.13077	6.13077	6.13077	4.40894		6.13077	7
59143	molregno		5	5	5			5	3
59142	molregno		6.11577	6.11577	6.11577			6.11577	3
59141	molregno		5.35067	5.35067	5.35067			5.35067	3
59134	molregno		9.00661	9.01323	9.01323			9.01102	4
59043	molregno		6.54439	6.54439	6.54439			6.54439	6
59042	molregno		6.66756	6.66756	6.66756			6.66756	3
59031	molregno		6.56703	6.56703	6.56703			6.56703	3
59010	molregno		6.64397	6.64397	6.64397			6.64397	3
58999	molregno		7.52288	7.52288	7.52288			7.52288	3
58937	molregno		6.69037	6.69037	6.69037			6.69037	3
58935	molregno		9.42251	9.42251	9.42251			9.42251	3
58896	molregno		7.08619	7.08619	7.08619			7.08619	3
58864	molregno		8.70333	8.70333	8.70333			8.70333	3
58822	molregno		8.84164	8.84164	8.84164			8.84164	3
58797	molregno		6.25181	6.25181	6.25181			6.25181	6
58796	molregno		6.9914	6.9914	6.9914			6.9914	6
58750	molregno		8.08092	8.08092	8.08092	4.95861		8.08092	7
58733	molregno		7.38722	7.38722	7.38722			7.38722	6
58731	molregno		6.36051	6.36051	6.36051			6.36051	6
58700	molregno		5	5	5	4.49485		5	7
58699	molregno		5.33442	5.33442	5.33442	4.36653		5.33442	7
58676	molregno		6.65956	6.65956	6.65956			6.65956	6
58647	molregno		5.27165	5.27165	5.27165	4.19382		5.27165	7
58066	molregno		6.86012	6.86012	6.86012			6.86012	3
58065	molregno		7.85387	7.85387	7.85387			7.85387	3
57718	molregno		5.58503	5.58503	5.58503			5.58503	3
57717	molregno		6.42366	6.42366	6.42366			6.42366	3
57690	molregno		7.00877	7.00877	7.00877			7.00877	3
57658	molregno		6.86012	6.86012	6.86012			6.86012	3
57305	molregno		6.40012	6.40012	6.40012			6.40012	3
57304	molregno		6.81531	6.81531	6.81531			6.81531	3
57144	molregno		6.91364	6.91364	6.91364			6.91364	3
57087	molregno		7.56864	7.56864	7.56864			7.56864	3
57083	molregno		8.63827	8.63827	8.63827			8.63827	3
57082	molregno		6.43533	6.43533	6.43533			6.43533	3
51853	molregno		9.69985	10.1997	9.73993			9.87984	6
51731	molregno		5.35848	5.35848				5.35848	4
51704	molregno		6.57856	6.57856				6.57856	4
51702	molregno		5.70069	5.75103				5.72586	5
51700	molregno		10.7256	10.7256	8.59998			10.0171	9
51090	molregno		9.40734	9.40734	7.34998			8.72156	5
51089	molregno		5.45111	5.45111			7.54	5.45111	5
51088	molregno		4.97477	4.97477				4.97477	4
51087	molregno		9.66292	10.0444	7.70997			9.13909	6
51038	molregno		7.61799	7.61799				7.61799	4
51024	molregno		11.0678	11.0678	10.53			10.8885	7
50989	molregno		8.62007	8.64016			7.36002	8.63012	4
50986	molregno		8.06048	8.06048				8.06048	2
50985	molregno		4.86168	5.29251				5.07709	5
50953	molregno		6.12642	6.55284				6.33963	3
46829	molregno		10.1792	10.1792				10.1792	10
46704	molregno		6.28	6.19				6.235	3
46703	molregno		6.39	6.54				6.465	3
46698	molregno		5.4					5.4	1
46641	molregno		6.2	8.11999				7.15999	3
46606	molregno		5.88971	8.05655				6.97313	8
46378	molregno		8.92041	9.13989	9.46852			9.17627	17
46361	molregno		9.64494	9.64494	9.64494			9.64494	6
46270	molregno		6.41681	6.41681				6.41681	4
46269	molregno		5.62344	5.62344				5.62344	4
46233	molregno		6.83644	9.65371		7.99215		8.24507	8
46204	molregno		7.91925	7.92597	6.59517		8.55145	7.48013	13
46203	molregno		6.33097	6.3743				6.35263	6
46202	molregno		6.55118	7.22116				6.88617	8
46200	molregno		7.76189	7.76189				7.76189	4
46198	molregno		8.43499	8.43499				8.43499	4
46070	molregno		6.61307	6.61307				6.61307	4
46002	molregno		6.65	7.99012				7.32006	2
45995	molregno		5.8854	5.8854				5.8854	4
45994	molregno		5.90939	5.90939				5.90939	4
45977	molregno		10.0762	10.0762				10.0762	4
45976	molregno		9.94738	9.94738				9.94738	8
45949	molregno		10.1158	10.0273				10.0715	8
45947	molregno		7.07239	8.69857				7.88548	14
45845	molregno		6.83402	6.83402				6.83402	4
45639	molregno		6.444	6.444				6.444	4
45637	molregno		9.13668	9.13668	9.13668			9.13668	3
45636	molregno		7.21125	7.21125				7.21125	4
22602	molregno		7.35164	8.79588				8.07376	2
22601	molregno		6	8.63827				7.31914	2
22600	molregno		6.69897	8.69467				7.69682	3
22599	molregno		6	6				6	2
22598	molregno		6	6				6	2
22553	molregno		6	7.35655				6.67827	2
22502	molregno		6	7.12494				6.56247	2
22501	molregno		6	6.56864				6.28432	2
22464	molregno		6	7.02687				6.51344	2
22463	molregno		6	7.04576				6.52288	2
22462	molregno		6	6				6	2
22386	molregno		6	6				6	2
22371	molregno		6	6				6	2
22369	molregno		6.93554	8.82391				7.87973	2
22368	molregno		6	8.50864				7.25432	2
22335	molregno		6.80688	8.52288				7.66488	2
22299	molregno		6	6.64975				6.32488	2
22298	molregno		6	7.49485				6.74743	2
22246	molregno		8.45593	9				8.72797	2
22245	molregno		8.74473	9.09691				8.92082	2
22234	molregno		9.45593	9.05552				9.25572	2
22232	molregno		8.88606	8.60206				8.74406	2
22208	molregno		8.29243	8.92082				8.60662	2
22207	molregno		8.3098	9.49485				8.90233	2
22197	molregno		9.22185	8.65758				8.93971	2
22196	molregno		7.92812	7.89963				7.91387	2
22194	molregno		9.69897	9.12494				9.41195	2
22166	molregno		9.01773	9.88606				9.45189	2
22157	molregno		8.50864	8.65758				8.58311	2
21944	molregno		9.02687	10.3979				9.71241	2
21943	molregno		8.3098	9.55284				8.93132	2
21911	molregno		9.65758	10.0969				9.87724	2
21908	molregno		9.74473	9.85387				9.7993	2
21907	molregno		10.301	9.61979				9.96041	2
21872	molregno		9.88606	8.72125				9.30365	2
21652	molregno		6	6.98716				6.49358	2
21651	molregno		6.79588	8.82391				7.80989	2
14925	molregno		7.1549	7.1549	7.1549			7.1549	6
14919	molregno		6.66555	6.66555	6.66555			6.66555	3
14912	molregno		5.95861	5.95861	5.95861			5.95861	3
14900	molregno		6.95078	6.95078	6.95078			6.95078	6
14899	molregno		6.82974	6.82974	6.82974			6.82974	6
14880	molregno		6.58004	6.58004	6.58004			6.58004	3
14879	molregno		7	7	7			7	6
14862	molregno		6.65365	6.65365	6.65365			6.65365	3
14861	molregno		5.18709	5.18709	5.18709			5.18709	3
14860	molregno		6.67162	6.67162	6.67162			6.67162	6
14832	molregno		8.56864	8.56864	8.56864			8.56864	3
14808	molregno		7.48413	7.48413	7.48413			7.48413	3
14803	molregno		7.20066	7.20066	7.20066			7.20066	3
14797	molregno		9.56796	9.56796	9.51613			9.55068	5
14781	molregno		5.95448	5.70598	6.24795			5.96947	8
14780	molregno		6.1986	6.1986	6.1986			6.1986	3
14777	molregno		6.38722	6.38722	6.38722			6.38722	3
14774	molregno		10.4039	10.4039	10.2248			10.3442	13
14773	molregno		8.22915	8.22915	8.22915			8.22915	3
14772	molregno		6.45593	6.45593	6.45593			6.45593	3
14767	molregno		10.3316	10.3316	10.3316			10.3316	3
14757	molregno		5.80967	5.80967	5.80967			5.80967	3
14756	molregno		5.1549	5.1549	5.1549			5.1549	3
14752	molregno		7.25964	7.25964	7.25964			7.25964	6
14750	molregno		6.13906	6.13906	6.13906			6.13906	3
14746	molregno		5.72125	5.72125	5.72125			5.72125	3
14735	molregno		10.7212	10.7212	10.7212			10.7212	3
14719	molregno		5.95861	5.95861	5.95861			5.95861	3
14707	molregno		10.2534	10.2534	10.2534			10.2534	3
14698	molregno		6.18111	6.18111	6.18111			6.18111	3
14697	molregno		6.81248	6.81248	6.81248			6.81248	3
14055	molregno		10.5229	10.3979				10.4604	2
13875	molregno		7.8291	6.44567				7.13738	15
13784	molregno		8.68825	6.73993				7.71409	2
13781	molregno		7.89864	6.73164				7.31514	18
13776	molregno		10.0969	8.63264				9.36478	2
13775	molregno		10.301	9.74473				10.0229	2
13739	molregno		10.301	8.75945				9.53024	2
11238	molregno		9.74907	9.74907	9.74907			9.74907	15
11124	molregno		5.47227	5.47227	5.47227			5.47227	9
11123	molregno		7.1339	7.1339	7.1339			7.1339	15
11106	molregno		6.05201	6.05201	6.05201			6.05201	6
11090	molregno		8.04576	8.04576	8.04576			8.04576	3
11081	molregno		8.11919	8.11919	8.11919			8.11919	3
11063	molregno		8.49485	8.49485	8.49485			8.49485	3
11062	molregno		8	8	8			8	3
11044	molregno		5.51404	5.51404	5.51404			5.51404	9
11036	molregno		6.28797	6.28797	6.28797			6.28797	15
10971	molregno		6.64391	6.64391	6.64391			6.64391	9
8226	molregno		8.10486	8.20971				8.15729	3
8188	molregno		7.20621	7.20621				7.20621	2
8187	molregno		9.63276	9.66555				9.64915	3
8180	molregno		4.51041	4.51041				4.51041	4
8177	molregno		6.88606	6.88606				6.88606	2
8166	molregno		7.82848	7.85699				7.84273	3
8165	molregno		9.00394	9.10791				9.05592	3
8164	molregno		9.83163	9.86328				9.84745	3
6611	molregno		8.34969	10.301		8.24033		9.32536	5
6577	molregno		8.14026	9.29243		5.94981		8.71635	4
6553	molregno		6.75945	7.92082		5.63078		7.34013	3
6540	molregno		8.22988	9.92082		6.15993		9.07535	4
6512	molregno		8.39041	9.69897		6.19985		9.04469	4
6503	molregno		6.35952	6.48945		5.42946		6.42449	3
6495	molregno		6.11976	7.50031		5.45967		6.81004	3
6486	molregno		6.28988	6.93181		4.43063		6.61085	3
6458	molregno		6.57025	7.65956		5.40012		7.1149	3
6454	molregno		6.61979	6.64975		5.45967		6.63477	3
6445	molregno		7.32975	9.02228		5.13018		8.17602	3
6442	molregno		6.11014	6.64975		5.37986		6.37995	3
6424	molregno		6.9393	7.34008		5.85078		7.13969	3
6423	molregno		7.10018	7.19997		5.73049		7.15008	3
6419	molregno		8.35952	9.76955		7.65956		9.06453	3
6411	molregno		8.73993	10.2218		8.64016		9.48089	3
6410	molregno		5.92082	5.95078		5.50031		5.9358	3
6400	molregno		6.54061	8.30016		6.54975		7.42038	3
6397	molregno		7.27984	8.85078		5.95861		8.06531	3
6388	molregno		6.69037	7.75945		5.33999		7.22491	3
6386	molregno		6.24795	6.24795	6.24795	5.45193		6.24795	5
6358	molregno		7.18001	9.30077		6.27984		8.24039	9
6352	molregno		6.70997	7.76955		4.60906		7.23976	3
6351	molregno		6.30016	7.92082		6.25964		7.11049	3
6330	molregno		7.83863	9.58503		6.74958		8.71183	3
6329	molregno		8.05012	9.79588		6.69037		8.923	3
6305	molregno		6.59007	8.18977		6.42022		7.38992	3
6294	molregno		5.53018	7.07007		6.64975		6.30012	3
6264	molregno		6.82974	8.03012		5.64016		7.42993	3
6263	molregno		6.93181	7.27984		5.92812		7.10583	3
6262	molregno		6.60033	6.51004		5.45967		6.55518	3
6231	molregno		7.73993	9.67778		6.50031		8.70885	3
6223	molregno		7.14997	8.4318		6.34969		7.79088	3
6198	molregno		5.69037	6.44977		5.42946		6.07007	3
6178	molregno		6.56067	8.19997		5.61979		7.38032	3
6157	molregno		6.54975	7.4698		5.67985		7.00978	3
6156	molregno		6.41005	7.44009		5.05012		6.92507	3
6151	molregno		6.63078	8.25964		4.54975		7.44521	3
3035	molregno		6.30103	7.40894				6.85498	2
3031	molregno		6.30103	7.57187				6.93645	2
3030	molregno		6.30103	6.88606				6.59354	2
3024	molregno		6.30103	6.39794				6.34949	2
2987	molregno		6.30103	6.82391				6.56247	2
2986	molregno		6.30103	6.95861				6.62982	2
2976	molregno		7.00877	8.67778				7.84328	2
2957	molregno		6.30103	6.91364				6.60734	2
2946	molregno		6.30103	7.82391				7.06247	2
2945	molregno		7.20066	9.12494				8.1628	2
2928	molregno		7.00436	7.88606				7.44521	2
2927	molregno		6.74473	8.22915				7.48694	2
2919	molregno		7.03621	8.3279				7.68206	2
2894	molregno		7.07572	8.38722				7.73147	2
2893	molregno		7.20066	9.12494		8.97062		8.1628	3
2892	molregno		6.30103	6.96658				6.6338	2
2868	molregno		6.30103	8				7.15051	2
2851	molregno		7.03621	9.10791				8.07206	2
2842	molregno		7.38722	9.14874				8.26798	2
2841	molregno		10.301	9.63827				9.96965	2
2804	molregno		9	9.76955				9.38478	2
2801	molregno		6.52288	8.16749				7.34518	2
2767	molregno		6.30103	7.48149				6.89126	2
2759	molregno		7.74473	9.16749				8.45611	2
2739	molregno		7.4437	9.3098				8.37675	2
2732	molregno		6.30103	6.60206				6.45154	2
2731	molregno		7.5376	9.72125				8.62942	2
2709	molregno		6.97469	8.25964				7.61717	2
2700	molregno		7.92082	8.31876				8.11979	2
2699	molregno		7.46852	8.14267				7.80559	2
2637	molregno		7.96257	9.92082				8.9417	2
2550	molregno		8.95861	10				9.4793	2
2421	molregno		7.07572	8.37675				7.72624	2
2420	molregno		7.21467	8.74473				7.9797	2
2419	molregno		7.50864	9.40894				8.45879	2
2386	molregno		6.30103	7.07572				6.68838	2
2380	molregno		7.21467	7.19382				7.20425	2
			9.72125	9.65758				9.68941	2
			10.1024	9.36653				9.73445	2
			9.60206	9.65758				9.62982	2
			9.48149	9.4318				9.45664	2

## Sheet: drugsIdentifiedAsMelatActive
molname	kindOfMolecule	kindOfValue	melatoninScore	indication	mechanism_of_action	action_type
RAMELTEON	chemblDrug	actual	10.7318	Bipolar Disorder, Depressive Disorder, Marijuana Abuse, Migraine with Aura, Migraine without Aura, Pulmonary Disease, Chronic Obstructive, Sleep Apnea, Obstructive, Sleep Initiation and Maintenance Disorders, Substance-Related Disorders, Tobacco Use Disorder	Melatonin receptor agonist	AGONIST
IODOMELATONIN	drug	actual	10.2448
MELATONIN	chemblDrug	actual	9.27806	Anxiety, Aortic Aneurysm, Atrial Fibrillation, Attention Deficit Disorder with Hyperactivity, Autistic Disorder, Barrett Esophagus, Brain Ischemia, Breast Neoplasms, Carcinoma, Non-Small-Cell Lung, Child Development Disorders, Pervasive, Cognitive Dysfunction, Colitis, Ulcerative, Dementia, Depressive Disorder, Dermatitis, Atopic, Diabetes Mellitus, Epilepsy, Fatigue, Fibromyalgia, Gastroesophage…
AGOMELATINE	chemblDrug	actual	9.04571	Anxiety, Dementia, Depressive Disorder, Obsessive-Compulsive Disorder, Schizophrenia	Melatonin receptor agonist, Serotonin 2c (5-HT2c) receptor antagonist	AGONIST, ANTAGONIST
SELLIGUEAIN A	drug	predicted	8.88846
(R)-ONDANSETRON	drug	predicted	8.58959
ONDANSETRON HYDROCHLORIDE	chemblDrug	predicted	8.13647	Postoperative Nausea and Vomiting, Vomiting	Serotonin 3a (5-HT3a) receptor antagonist	ANTAGONIST
(R)-RAMELTEON	drug	actual	8.13608
PRAZOSIN	chemblDrug	actual	8.10791	Alcoholism, Amphetamine-Related Disorders, Hypertension, Kidney Calculi, Stress Disorders, Post-Traumatic, Stress Disorders, Traumatic, Acute, Tobacco Use Disorder, Urinary Bladder, Neurogenic
(S)-ONDANSETRON	drug	predicted	8.038
ONDANSETRON HYDROCHLORIDE	drug	predicted	7.89006
CALOPOROSIDE	drug	predicted	6.63439
TAXCHININ C	drug	predicted	6.60641
5-MEO-DMT	drug	actual	6.42504
LUZINDOLE	drug	actual	6.3491
PENTAKETIDE	drug	predicted	6.32471
SAPPHYRIN	drug	predicted	6.31623
NB-ACETYLTRYPTAMINE	drug	actual	6.23214
MOROIDIN	drug	predicted	5.91113
ACETYLSEROTONIN	drug	actual	5.78516
FOSALVUDINE TIDOXIL	drug	predicted	5.75592
MECLONAZEPAM	drug	predicted	5.70588
TUBASTRINDOLES B	drug	predicted	5.64878
SUMATRANOSIDE	drug	predicted	5.59605
ISOPETROFORMYNE 4	drug	predicted	5.50415
LEUCORIDINE B	drug	predicted	5.47937
AZAPETINE	chemblDrug	predicted	5.18879	Cardiovascular Diseases
DOPAMINE	chemblDrug	actual	5.09485	Cardiovascular Diseases, Cognitive Dysfunction, Depressive Disorder, Diabetes Mellitus, Heart Failure, Parkinson Disease, Shock, Septic
FLORBETAPIR F 18	chemblDrug	predicted	5.04515	Alzheimer Disease
DIOLEIN	drug	predicted	5.04184
ONDANSETRON	chemblDrug	actual	5	Alcoholism, Brain Diseases, Breast Neoplasms, Cocaine-Related Disorders, Dyspnea, Gastroenteritis, Glioma, HIV Infections, Lecithin Cholesterol Acyltransferase Deficiency, Lymphoma, Follicular, Lymphoma, Non-Hodgkin, Nausea, Neoplasms, Obsessive-Compulsive Disorder, Pain, Pancreatic Neoplasms, Postoperative Nausea and Vomiting, Sarcoma, Schizophrenia, Tobacco Use Disorder, Tonsillitis, Uterine Ce…	Serotonin 3a (5-HT3a) receptor antagonist	ANTAGONIST
CILANSETRON	drug	actual	5		Serotonin 3 (5-HT3) receptor antagonist	ANTAGONIST
DIAZENIUMDIOLATE	drug	predicted	4.98946
LEUCORIDINE A	drug	predicted	4.95085
TUBASTRINDOLES A	drug	predicted	4.94634
ZOTAROLIMUS	drug	predicted	4.93293
PROTOCATECHUAMIDE	drug	predicted	4.92839
ALVARADOIN C	drug	predicted	4.88106
ALVARADOIN D	drug	predicted	4.88106
polycavemoside A	drug	predicted	4.88106
polycavernoside B	drug	predicted	4.88106
PIBROZELESIN HYDROBROMIDE	drug	predicted	4.88106
DIOXIFEDRINE	drug	predicted	4.875
GLUCOLIMNANTHIN	drug	predicted	4.875
TETRABUTYHYDROXYTOLUENE	drug	predicted	4.85267
HALOSTACHINE	drug	predicted	4.84914
VITISIN C	drug	predicted	4.84194
PORPHYRIN	drug	predicted	4.78859
SULFONOQUINOVOSYL DIPALMITOYL GLYCERIDE	drug	predicted	4.78168
CYTOROS	drug	predicted	4.77518
PILOCARBINE	drug	predicted	4.75
BENJAMINAMIDE	drug	predicted	4.74462
MUSCARINE CHLORIDE	drug	predicted	4.66691
FUJIKINETIN	drug	predicted	4.66667
NAZLININ	drug	predicted	4.66667
PHYLLAMYRICIN E	drug	predicted	4.6615
SQUAMOCIN	drug	predicted	4.64783
CRASSIN	drug	predicted	4.64653
S007-1558 (S)	drug	predicted	4.6455
ABAMETAPIR	drug	predicted	4.63817
TRIMETHYLAPIGENIN	drug	predicted	4.62282
TEREPHTHALAMIDE	drug	predicted	4.57377
SPHECIOSTEROL SULFATE A	drug	predicted	4.50239
YERSINIABACTIN	drug	predicted	4.50068
PARENT UREA	drug	predicted	4.5
AGONODEPSIDE A	drug	predicted	4.5
SUREGADOLIDE A	drug	predicted	4.5
PARVISPINOSIDE C	drug	predicted	4.5
FLUOROQUINOLINE K37	drug	predicted	4.5
PULICATINS F	drug	predicted	4.5
[3H](-)EPIGALLOCATECGIN GALLATE	drug	predicted	4.5
BIS(HELENALINYL)GLUTARATE	drug	predicted	4.5
SENNIDIN A	drug	predicted	4.48979
PRADOFLOXACIN	drug	predicted	4.48636
MODAFINIL	chemblDrug	predicted	4.47213	Alcoholism, Alzheimer Disease, Amphetamine-Related Disorders, Attention Deficit Disorder with Hyperactivity, Brain Neoplasms, Carcinoma, Non-Small-Cell Lung, Cocaine-Related Disorders, Cognitive Dysfunction, Colonic Neoplasms, Deglutition Disorders, Depressive Disorder, Fatigue, Hypotension, Orthostatic, Melanoma, Mood Disorders, Multiple Sclerosis, Narcolepsy, Opioid-Related Disorders, Ovarian N…	Dopamine transporter inhibitor	INHIBITOR
VANICOSIDE A	drug	predicted	4.46473
DOXANTHINE	drug	predicted	4.4494
LUBAZODONE HYDROCHLORIDE	drug	predicted	4.44803
C-posaconazole	drug	predicted	4.44115
METANEPHRINE	drug	predicted	4.43907
PHTHALOCYANINE	drug	predicted	4.43778
CRYPTOCARYOL F	drug	predicted	4.43303
DOMORIC ACID	drug	predicted	4.42486
VANICOSIDE B	drug	predicted	4.42443
ZOMEPIRAC	chemblDrug	predicted	4.41949	Rheumatic Diseases
LAPATHOSIDE A	drug	predicted	4.4194
NIRTETRALIN	drug	predicted	4.41684
OPPOSITINE A	drug	predicted	4.40717
BUTAPERAZINE	chemblDrug	predicted	4.40417	Psychotic Disorders
DIXYRAZINE	chemblDrug	predicted	4.40417	Psychotic Disorders
NOCCARDIMICIN E	drug	predicted	4.38774
PETROFORMYNE 8	drug	predicted	4.38252
AUS-131	chemblDrug	predicted	4.37757	Alzheimer Disease, Breast Neoplasms, Menopause, Prostatic Hyperplasia	Estrogen receptor beta agonist	AGONIST
CRYPTOCARYOL G	drug	predicted	4.37331
CRYPTOCARYOL H	drug	predicted	4.37331
OTENZEPAD	drug	predicted	4.3685
ALOSETRON	chemblDrug	predicted	4.36652	Irritable Bowel Syndrome
PIQUINDONE HYDROCHLORIDE	drug	predicted	4.35
ISOQUINOLINE CHLORIDE	drug	predicted	4.34545
DEXRABEPRAZOLE	chemblDrug	predicted	4.3428	Gastroesophageal Reflux, Peptic Ulcer
ABANOQUIL	drug	predicted	4.33753
PIMECROLIMUS	chemblDrug	predicted	4.32953	Dermatitis, Atopic, Dermatitis, Perioral, Dermatitis, Seborrheic, Eczema, Lichen Planus, Lichen Sclerosus et Atrophicus, Netherton Syndrome, Vitiligo	FK506-binding protein 1A inhibitor	INHIBITOR
(S)-MODAFINIL	drug	predicted	4.32727
DISULERGINE	drug	predicted	4.3247
QUINUPRAMINE	chemblDrug	predicted	4.31605	Depressive Disorder
DIETHAZINE	drug	predicted	4.31116
METHACHOLINE	drug	predicted	4.30468
DZUNUNCANONE	drug	predicted	4.28571
CLOVANEMAGNOLOL	drug	predicted	4.28571
LECANORIN	drug	predicted	4.27778
CAFFEOYLHEXYLAMIDE	drug	predicted	4.27027
GLIOCLADINE B	drug	predicted	4.26552
PIPAMPERONE	chemblDrug	predicted	4.26332	Anxiety, Dementia, Depressive Disorder, Psychotic Disorders, Schizophrenia
TRICHOCARANE A	drug	predicted	4.25461
CRYPTADINE A	drug	predicted	4.25156
CRYPTADINE B	drug	predicted	4.25156
CRATOXYXANTHONE	drug	predicted	4.24529
9-N-ISOBUTYLMANZAMINE A	drug	predicted	4.24211
HIRSUTINE	drug	predicted	4.24035
THIETHYLPERAZINE	drug	predicted	4.23528
TG100-801	drug	predicted	4.22102		Ephrin type-B receptor 4 inhibitor, Fibroblast growth factor receptor 1 inhibitor, Fibroblast growth factor receptor 2 inhibitor, Platelet-derived growth factor receptor beta inhibitor, SRC inhibitor, Vascular endothelial growth factor receptor 1 inhibitor, Vascular endothelial growth factor receptor 2 inhibitor	INHIBITOR
KANSENONE	drug	predicted	4.21785
APRAMIDE C	drug	predicted	4.21763
APRAMIDE E	drug	predicted	4.21763
PACLITAXEL C7 BENZOIC ACID ESTER	drug	predicted	4.21672
FLUORODIFEN	drug	predicted	4.21436
CARTERIOSULFONIC ACID A	drug	predicted	4.211
ICOTIDINE	drug	predicted	4.20279
3-DEAZATHIAMINE	drug	predicted	4.20048
CAERULEORAMULARIN	drug	predicted	4.2
CATHAFURAN B	drug	predicted	4.2
DIHYDROBIOCHANIN A	drug	predicted	4.2
TURMERONE	drug	predicted	4.2
CYCLOALTILISIN 6	drug	predicted	4.19216
TUBULYSIN-A	drug	predicted	4.19181
PYRANTEL TARTRATE	drug	predicted	4.18223
LISSOCLINIDINE B	drug	predicted	4.18178
TETRAHYDROTHIOPHENE	drug	predicted	4.18076
ANNONACIN	drug	predicted	4.17216
TRIMETHOPRIM OXALIC ACID SALT DIHYDRATE	drug	predicted	4.17188
TRIMETHOPRIM MALEIC ACID SALT	drug	predicted	4.17188
TAXUSPINE X	drug	predicted	4.17032
PACHYBASIN	drug	predicted	4.16667
BRECANAVIR	chemblDrug	predicted	4.16504	HIV Infections
VEGFRECINE	drug	predicted	4.15385
MIDAFOTEL	drug	predicted	4.15137
TETRADECANOYL PHORBOL ACETATE	drug	predicted	4.14881
CIRSILINEOL	drug	predicted	4.14286
AZAPROPHEN	drug	predicted	4.13814
GALANTAMINE HYDROBROMIDE	chemblDrug	predicted	4.13595	Frontotemporal Dementia, Schizophrenia	Acetylcholinesterase inhibitor	INHIBITOR
N-Norgallopamil	drug	predicted	4.13408
CYCLAZOSIN	drug	predicted	4.13112
[14C]DAPIVIRINE	drug	predicted	4.12995
PENAROLIDE SULFATE A2	drug	predicted	4.12827
MEMBRAROLLIN	drug	predicted	4.12714
NEOCARZINOSTATIN	drug	predicted	4.1268
BUFROLIN	drug	predicted	4.12542
KURILENSOSIDE A	drug	predicted	4.125
ECOPIPAM HYDROCHLORIDE	drug	predicted	4.125
FIDUXOSIN	drug	predicted	4.1249
ZERUMIN B	drug	predicted	4.12014
SABINENE	drug	predicted	4.11661
FR-236478	drug	predicted	4.11604
ALDOSTERONE	drug	predicted	4.11581
PIPEROXAN	drug	predicted	4.11336
METHOXYPROMAZINE	drug	predicted	4.11271
TETRAPHENYLPHOSPHONIUM	drug	predicted	4.1125
PETROFORMYNE B	drug	predicted	4.11093
ENDRIN	drug	predicted	4.10778
OXYMORPHONE HYDROCHLORIDE	chemblDrug	predicted	4.10139	Acute Pain, Pain	Opioid receptors; mu/kappa/delta agonist	AGONIST
LEUCORIDINE C	drug	predicted	4.0985
ALDRIN	drug	predicted	4.09838
LONGICAUDATINE F	drug	predicted	4.09236
ZOMETAPINE	drug	predicted	4.09102
DEPYRROLO ERGONOVINE	drug	predicted	4.09077
TERT-BUTYLAMINE	drug	predicted	4.08663
NORZIMELIDINE	drug	predicted	4.08186
BENOXATHIAN HYDROCHLORIDE	drug	predicted	4.08175
PHENYLEPHRINE	chemblDrug	predicted	4.08005	Acute Lung Injury, Bronchiolitis, Cardiovascular Diseases, Cognitive Dysfunction, Common Cold, Eye Diseases, Eye Manifestations, Hypertension, Hypotension, Influenza, Human, Nasal Obstruction, Neoplasms, Ovarian Cysts, Pain, Respiratory Tract Infections, Rhinitis, Allergic, Seasonal, Shock, Septic, Stomatitis, Stress Disorders, Post-Traumatic, Stroke
PHOSPHATIDYL GLYCEROL	drug	predicted	4.07321
BUTROPIPAZONE	drug	predicted	4.07148
TMPYP4 CHLORIDE	drug	predicted	4.06602
SABELUZOLE	drug	predicted	4.06573
LESPEFLORIN G6	drug	predicted	4.05754
APRATOXIN S4	drug	predicted	4.05595
TETRAMETHYLKAEMPFEROL	drug	predicted	4.05351
TROPICAMIDE	chemblDrug	predicted	4.05242	Eye Diseases, Parkinson Disease, Sialorrhea	Muscarinic acetylcholine receptor M3 antagonist	ANTAGONIST
GENTIAKOCHIANIN	drug	predicted	4.04961
TIARAMIDE HYDROCHLORIDE	drug	predicted	4.0496
ISOSCHIZOGALINE	drug	predicted	4.04688
PHENINDAMINE	chemblDrug	predicted	4.04643	Hypersensitivity
ASPARAGINE	drug	predicted	4.04045
9-N-ISOPENTYLMANZAMINE A	drug	predicted	4.03785
5-METHOXYTRYPTAMINE	drug	predicted	4.03679
FUCOSYLTRANSFERASE V	drug	predicted	4.03469
NEOMYCIN TRISULFATE HYDRATE	drug	predicted	4.03424
TOLAZOLINE	chemblDrug	predicted	4.03197	Arthralgia, Cardiovascular Diseases, Myalgia
LEUCORIDINE D	drug	predicted	4.03063
2-METHYLHISTAMINE	drug	predicted	4.02858
DIHYDROERGOTAMINE MESYLATE	chemblDrug	predicted	4.02606	Migraine Disorders	Serotonin 1d (5-HT1d) receptor agonist	AGONIST
rel-RITODRINE	drug	predicted	4.02239
IODOPRIDE	drug	predicted	4.01981
PROPATYL NITRATE	chemblDrug	predicted	4.01581	Cardiovascular Diseases
4-TRANS-HYDROXY-GLYBENCLAMIDE	drug	predicted	4.01107
DISCRETAMINE	drug	predicted	4.011
L-766892	drug	predicted	4.00904
9-N-BUTYLMANZAMINE A	drug	predicted	4.009
RAWSONOL	drug	predicted	4.00513
OCTADECYL SULFATE	drug	predicted	4.00247
6,6'-AZOPURINE	drug	predicted	4.00239
OSTRUTHOL	drug	predicted	4.00135
PREGNANE	drug	predicted	4.00103
ANDROSTANE	drug	predicted	4.00103
CURCUMANGGOSIDE	drug	predicted	4.00071
CALCARATARIN A	drug	predicted	4.00071
SEROTONIN	drug	actual	4
PRODIPINE	drug	predicted	4
DALDINONE C	drug	predicted	4
DALDINONE D	drug	predicted	4
ANIASATIN	drug	predicted	4
VELUTINOSIDE III	drug	predicted	4
POLYGALATENOSIDE A	drug	predicted	4
POLYGALATENOSIDE B	drug	predicted	4
CALABRICOSIDE A	drug	predicted	4
CALABRICOSIDE B	drug	predicted	4
GLYCYRRHIZOL A	drug	predicted	4
GLYCYRRHIZOL B	drug	predicted	4
HERBARUMIN I	drug	predicted	4
XANTHOKEISMINS A	drug	predicted	4
XANTHOKEISMINS B	drug	predicted	4
XANTHOKEISMINS C	drug	predicted	4
CASSUMUNIN A	drug	predicted	4
CASSUMUNIN B	drug	predicted	4
BRYOANTHRATHIOPHENE	drug	predicted	4
SUNDAICUMONE A	drug	predicted	4
SUNDAICUMONE B	drug	predicted	4
DEHYDROXYNOCARDAMINE	drug	predicted	4
AGASTINOL	drug	predicted	4
AGASTENOL	drug	predicted	4
OCHROSAMINES A	drug	predicted	4
OCHROSAMINES B	drug	predicted	4
BIPINNATONE A	drug	predicted	4
BIPINNATONE B	drug	predicted	4
CATHAFURAN C	drug	predicted	4
PRZEWAQUINONE A	drug	predicted	4
VACCENIC ACID	drug	predicted	4
PULICATINS G	drug	predicted	4
ACYL PYRROLIDINE	drug	predicted	4
OBOVATIN	drug	predicted	4
APRICOXIB	chemblDrug	predicted	4	Breast Neoplasms, Carcinoma, Non-Small-Cell Lung, Pancreatic Neoplasms	Cyclooxygenase-2 inhibitor	INHIBITOR
DEXETIMIDE	chemblDrug	predicted	4	Parkinson Disease
SATERINONE	drug	predicted	4
CYCLINDOLE	drug	predicted	4
PIPERITONE	drug	predicted	4

## Sheet: inVivoCVassaysWithMelatoninComp
description	Measure	model	molname	kindOfValue	kindOfMolecule	assay_desc	target_type	organismC	chemblActivityScoreC	melatoninScore	countOfEventsPerMolecule
Ability to block norepinephrine-induced contraction in rabbit aorta.	adrenergic contractions antagonism	induced contractions in vessels ex vivo	190658	predicted	molregno	Functional	ORGANISM	Oryctolagus cuniculus	6.82391	4.16445	1
Inhibition constant by its ability to inhibit contractions induced by phenylephrine in rabbit dorsal aorta	adrenergic contractions antagonism	induced contractions in vessels ex vivo	1763632	predicted	molregno	Functional	ORGANISM	Oryctolagus cuniculus	8.08092	4.30379	2
Inhibition constant by its ability to inhibit contractions induced by phenylephrine in rabbit dorsal aorta	adrenergic contractions antagonism	induced contractions in vessels ex vivo	1387489	predicted	molregno	Functional	ORGANISM	Oryctolagus cuniculus	7.30103	4.30379	2
Inhibition constant by its ability to inhibit contractions induced by phenylephrine in rabbit dorsal aorta	adrenergic contractions antagonism	induced contractions in vessels ex vivo	PRAZOSIN	actual	chemblDrug	Functional	ORGANISM	Oryctolagus cuniculus	8.79588	8.10791	175
Vasodilation of phenylephrine-induced contraction in Wistar rat aorta in the presence of HbO2	adrenergic contractions antagonism	induced contractions in vessels ex vivo	371238	predicted	molregno	Functional	ORGANISM	Rattus norvegicus	7.21467	4.64691	2
In vitro functional antagonism in isolated rabbit aortic rings precontracted by AII	angiotensin II contractions antagonism	induced contractions in vessels ex vivo	296179	predicted	molregno	Functional	ORGANISM	Oryctolagus cuniculus	8.52288	5.87572	2
In vivo percent inhibition of AII induced increase in diastolic blood pressure in pithed rats at a dose of 3 mg/kg, i.d.	angiotensin II contractions antagonism	induced contractions in vessels ex vivo	296179	predicted	molregno	Functional	ORGANISM	Rattus norvegicus	5.9991	5.87572	2
Antisepsis activity in LPS-induced C57BL/6J mouse lethal endotoxin shock model assessed as survival after 4 days at 10 mg/kg, ip administered 30 before LPS challenge	antisepsis	antisepsis	554084	predicted	molregno	Functional	ORGANISM	Mus musculus	4.74834	4.01988	1
Compound was evaluated for its agonist potency by measurement of contraction of guinea pig aortic strips	exert vasoconstriction	exert vasoconstriction	PHENYLEPHRINE	predicted	chemblDrug	Functional	ORGANISM	Cavia porcellus	4.56864	4.08005	7
Antihypertensive activity was determined in cannulated spontaneously hypertensive rats(SHR) and maximum decrease of mean arterial blood pressure (MABP) at 0.5 mg/kg oral dose	fall in arterial blood pressure	blood pressure in hypertensive animals	PRAZOSIN	actual	chemblDrug	Functional	ORGANISM	Rattus norvegicus	5.03317	8.10791	175
Antihypertensive activity was determined in cannulated spontaneously hypertensive rats(SHR) and maximum decrease of mean arterial blood pressure (MABP) at 1 mg/kg oral dose	fall in arterial blood pressure	blood pressure in hypertensive animals	PRAZOSIN	actual	chemblDrug	Functional	ORGANISM	Rattus norvegicus	5.31055	8.10791	175
Antihypertensive activity was determined in cannulated spontaneously hypertensive rats(SHR) and maximum decrease of mean arterial blood pressure (MABP) at 10 mg/kg oral dose	fall in arterial blood pressure	blood pressure in hypertensive animals	PRAZOSIN	actual	chemblDrug	Functional	ORGANISM	Rattus norvegicus	5.38314	8.10791	175
Antihypertensive activity was determined in cannulated spontaneously hypertensive rats(SHR) and maximum decrease of mean arterial blood pressure (MABP) at 5 mg/kg oral dose	fall in arterial blood pressure	blood pressure in hypertensive animals	677226	predicted	molregno	Functional	ORGANISM	Rattus norvegicus	4.97958	4.55132	3
Antihypertensive activity was determined in cannulated spontaneously hypertensive rats(SHR) and maximum decrease of mean arterial blood pressure (MABP) at 50 mg/kg oral dose	fall in arterial blood pressure	blood pressure in hypertensive animals	677226	predicted	molregno	Functional	ORGANISM	Rattus norvegicus	5.23704	4.55132	3
Hypotensive activity in anaesthetized albino rat assessed as change in diastolic arterial blood pressure at 15 mg/kg, ip after 5 mins relative to control	fall in diastolic blood pressure	blood pressure in normal animals	716216	predicted	molregno	Functional	ORGANISM	Rattus norvegicus	4.74834	4.04331	12
Hypotensive activity in anaesthetized albino rat assessed as change in diastolic arterial blood pressure at 30 mg/kg, ip after 5 mins relative to control	fall in diastolic blood pressure	blood pressure in normal animals	716216	predicted	molregno	Functional	ORGANISM	Rattus norvegicus	4.83884	4.04331	12
Hypotensive activity in anaesthetized albino rat assessed as change in diastolic arterial blood pressure at 5 mg/kg, ip after 5 mins relative to control	fall in diastolic blood pressure	blood pressure in normal animals	716216	predicted	molregno	Functional	ORGANISM	Rattus norvegicus	4.51744	4.04331	12
Hypotensive activity in anaesthetized albino rat assessed as change in diastolic arterial blood pressure at 60 mg/kg, ip after 5 mins relative to control	fall in diastolic blood pressure	blood pressure in normal animals	716216	predicted	molregno	Functional	ORGANISM	Rattus norvegicus	4.83884	4.04331	12
Antihypertensive activity in spontaneously hypertensive rat assessed as decrease in blood pressure at 5 mg/kg, po after 1 hr by tail cuff method	fall in mean blood pressure	blood pressure in hypertensive animals	PRAZOSIN	actual	chemblDrug	Functional	ORGANISM	Rattus norvegicus	4.90211	8.10791	175
Antihypertensive activity in spontaneously hypertensive rat assessed as decrease in blood pressure at 5 mg/kg, po after 2 hrs by tail cuff method	fall in mean blood pressure	blood pressure in hypertensive animals	PRAZOSIN	actual	chemblDrug	Functional	ORGANISM	Rattus norvegicus	4.73584	8.10791	175
Antihypertensive activity in spontaneously hypertensive rat assessed as decrease in blood pressure at 5 mg/kg, po after 3 hrs by tail cuff method	fall in mean blood pressure	blood pressure in hypertensive animals	PRAZOSIN	actual	chemblDrug	Functional	ORGANISM	Rattus norvegicus	4.50991	8.10791	175
Antihypertensive activity in spontaneously hypertensive rat assessed as decrease in blood pressure at 5 mg/kg, po after 4 hrs by tail cuff method	fall in mean blood pressure	blood pressure in hypertensive animals	PRAZOSIN	actual	chemblDrug	Functional	ORGANISM	Rattus norvegicus	4.56873	8.10791	175
Antihypertensive activity in spontaneously hypertensive rats (SHR) at 5 mg/kg dose (po) after 1 h	fall in mean blood pressure	blood pressure in hypertensive animals	PRAZOSIN	actual	chemblDrug	Functional	ORGANISM	Rattus norvegicus	4.97958	8.10791	175
Antihypertensive activity in spontaneously hypertensive rats (SHR) at 5 mg/kg dose (po) after 6 h	fall in mean blood pressure	blood pressure in hypertensive animals	PRAZOSIN	actual	chemblDrug	Functional	ORGANISM	Rattus norvegicus	4.86789	8.10791	175
Antihypertensive activity on spontaneously hypertensive rats, when administered orally at a dose 3 mg/kg	fall in mean blood pressure	blood pressure in hypertensive animals	PRAZOSIN	actual	chemblDrug	Functional	ORGANISM	Rattus norvegicus	4.89645	8.10791	175
Antihypertensive activity was determined by percent reduction in blood pressure after 1 hr upon peroral administration of 5 mg/kg dose in spontaneously hypertensive rats(SHR).	fall in mean blood pressure	blood pressure in hypertensive animals	78533	predicted	molregno	Functional	ORGANISM	Rattus norvegicus	4.61783	4.01694	2
Antihypertensive activity was determined by percent reduction in blood pressure after 1 hr upon peroral administration of 5 mg/kg dose in spontaneously hypertensive rats(SHR).	fall in mean blood pressure	blood pressure in hypertensive animals	78178	predicted	molregno	Functional	ORGANISM	Rattus norvegicus	4.83884	5.55595	2
Antihypertensive activity was determined by percent reduction in blood pressure after 1 hr upon peroral administration of 5 mg/kg dose in spontaneously hypertensive rats(SHR).	fall in mean blood pressure	blood pressure in hypertensive animals	78251	predicted	molregno	Functional	ORGANISM	Rattus norvegicus	4.65171	4.01918	2
Antihypertensive activity was determined by percent reduction in blood pressure after 1 hr upon peroral administration of 5 mg/kg dose in spontaneously hypertensive rats(SHR).	fall in mean blood pressure	blood pressure in hypertensive animals	78091	predicted	molregno	Functional	ORGANISM	Rattus norvegicus	5.16219	4.09227	2
Antihypertensive activity was determined by percent reduction in blood pressure after 1 hr upon peroral administration of 5 mg/kg dose in spontaneously hypertensive rats(SHR).	fall in mean blood pressure	blood pressure in hypertensive animals	PRAZOSIN	actual	chemblDrug	Functional	ORGANISM	Rattus norvegicus	4.97958	8.10791	175
Antihypertensive activity was determined by percent reduction in blood pressure after 4 hr upon peroral administration of 3 mg/kg dose in spontaneously hypertensive rats(SHR).	fall in mean blood pressure	blood pressure in hypertensive animals	78251	predicted	molregno	Functional	ORGANISM	Rattus norvegicus	4.58297	4.01918	2
Antihypertensive activity was determined by percent reduction in blood pressure after 6 hr upon peroral administration of 5 mg/kg dose in spontaneously hypertensive rats(SHR).	fall in mean blood pressure	blood pressure in hypertensive animals	78091	predicted	molregno	Functional	ORGANISM	Rattus norvegicus	4.83884	4.09227	2
Antihypertensive activity was determined by percent reduction in blood pressure after 6 hr upon peroral administration of 5 mg/kg dose in spontaneously hypertensive rats(SHR).	fall in mean blood pressure	blood pressure in hypertensive animals	PRAZOSIN	actual	chemblDrug	Functional	ORGANISM	Rattus norvegicus	4.86789	8.10791	175
Compound was tested for its effect in reducing the mean blood pressure after 2 min in male wistar rats	fall in mean blood pressure	blood pressure in normal animals	38140	predicted	molregno	Functional	ORGANISM	Rattus norvegicus	5.58731	4.08729	3
Compound was tested for its effect in reducing the mean blood pressure after 2 min in male wistar rats	fall in mean blood pressure	blood pressure in normal animals	PRAZOSIN	actual	chemblDrug	Functional	ORGANISM	Rattus norvegicus	5.12412	8.10791	175
Percent reduction in blood pressure in spontaneously hypertensive rats (SHR) at peroral dose of 5 mg/kg was determined after 1 hr	fall in mean blood pressure	blood pressure in hypertensive animals	255747	predicted	molregno	Functional	ORGANISM	Rattus norvegicus	4.61783	4.17368	4
Percent reduction in blood pressure in spontaneously hypertensive rats (SHR) at peroral dose of 5 mg/kg was determined after 1 hr	fall in mean blood pressure	blood pressure in hypertensive animals	255787	predicted	molregno	Functional	ORGANISM	Rattus norvegicus	4.50991	5.07174	2
Percent reduction in blood pressure in spontaneously hypertensive rats (SHR) at peroral dose of 5 mg/kg was determined after 1 hr	fall in mean blood pressure	blood pressure in hypertensive animals	255747	predicted	molregno	Functional	ORGANISM	Rattus norvegicus	4.6847	4.17368	4
Percent reduction in blood pressure in spontaneously hypertensive rats (SHR) at peroral dose of 5 mg/kg was determined after 1 hr	fall in mean blood pressure	blood pressure in hypertensive animals	PRAZOSIN	actual	chemblDrug	Functional	ORGANISM	Rattus norvegicus	4.97958	8.10791	175
Percent reduction in blood pressure in spontaneously hypertensive rats (SHR) at peroral dose of 5 mg/kg was determined after 6 hr	fall in mean blood pressure	blood pressure in hypertensive animals	255747	predicted	molregno	Functional	ORGANISM	Rattus norvegicus	4.61783	4.17368	4
Percent reduction in blood pressure in spontaneously hypertensive rats (SHR) at peroral dose of 5 mg/kg was determined after 6 hr	fall in mean blood pressure	blood pressure in hypertensive animals	255937	predicted	molregno	Functional	ORGANISM	Rattus norvegicus	4.65171	4.17368	2
Percent reduction in blood pressure in spontaneously hypertensive rats (SHR) at peroral dose of 5 mg/kg was determined after 6 hr	fall in mean blood pressure	blood pressure in hypertensive animals	255747	predicted	molregno	Functional	ORGANISM	Rattus norvegicus	4.74834	4.17368	4
Percent reduction in blood pressure in spontaneously hypertensive rats (SHR) at peroral dose of 5 mg/kg was determined after 6 hr	fall in mean blood pressure	blood pressure in hypertensive animals	PRAZOSIN	actual	chemblDrug	Functional	ORGANISM	Rattus norvegicus	4.86789	8.10791	175
Percent reduction in Spontaneously hypertensive rat blood pressure after 1 h of 3 mg/kg, po administration	fall in mean blood pressure	blood pressure in hypertensive animals	3840	predicted	molregno	Functional	ORGANISM	Rattus norvegicus	4.58297	4.49603	2
Percent reduction in Spontaneously hypertensive rat blood pressure after 1 h of 3 mg/kg, po administration	fall in mean blood pressure	blood pressure in hypertensive animals	PRAZOSIN	actual	chemblDrug	Functional	ORGANISM	Rattus norvegicus	4.71689	8.10791	175
Percent reduction in Spontaneously hypertensive rat blood pressure after 1 hr of 3 mg/kg, po administration	fall in mean blood pressure	blood pressure in hypertensive animals	3939	predicted	molregno	Functional	ORGANISM	Rattus norvegicus	4.95227	4.7333	2
Percent reduction in Spontaneously hypertensive rat blood pressure after 4.5 hr of 3 mg/kg, po administration	fall in mean blood pressure	blood pressure in hypertensive animals	3776	predicted	molregno	Functional	ORGANISM	Rattus norvegicus	4.54704	4.86192	2
Percent reduction in Spontaneously hypertensive rat blood pressure after 4.5 hr of 3 mg/kg, po administration	fall in mean blood pressure	blood pressure in hypertensive animals	3840	predicted	molregno	Functional	ORGANISM	Rattus norvegicus	4.74834	4.49603	2
Percent reduction in Spontaneously hypertensive rat blood pressure after 4.5 hr of 3 mg/kg, po administration	fall in mean blood pressure	blood pressure in hypertensive animals	3853	predicted	molregno	Functional	ORGANISM	Rattus norvegicus	4.71689	4.2785	2
Percent reduction in Spontaneously hypertensive rat blood pressure after 4.5 hr of 3 mg/kg, po administration	fall in mean blood pressure	blood pressure in hypertensive animals	3939	predicted	molregno	Functional	ORGANISM	Rattus norvegicus	4.74834	4.7333	2
Percent reduction of SHR (Spontaneous Hypertensive Rat) blood pressure at 1 hr at a dose 3 mg/kg peroral administration	fall in mean blood pressure	blood pressure in hypertensive animals	PRAZOSIN	actual	chemblDrug	Functional	ORGANISM	Rattus norvegicus	4.71689	8.10791	175
Antidyslipidemic activity in rat hyperlipidemic model assessed as decrease is plasma total cholesterol level at 56 umol/kg, ip after 24 hrs relative to control	fall in systolic blood pressure	induced contractions in vessels ex vivo	1262930	predicted	molregno	Functional	ORGANISM	Rattus norvegicus	5.69688	4.07291	8
Antihypertensive activity as percentage fall in systolic blood pressure in spontaneously hypertensive rats 1 hr after 0.31 mg/kg po administration	fall in systolic blood pressure	blood pressure in hypertensive animals	PRAZOSIN	actual	chemblDrug	Functional	ORGANISM	Rattus norvegicus	4.54704	8.10791	175
Antihypertensive activity as percentage fall in systolic blood pressure in spontaneously hypertensive rats 1 hr after 12.5 mg/kg po administration	fall in systolic blood pressure	blood pressure in hypertensive animals	PRAZOSIN	actual	chemblDrug	Functional	ORGANISM	Rattus norvegicus	4.77911	8.10791	175
Antihypertensive activity as percentage fall in systolic blood pressure in spontaneously hypertensive rats 2 hr after 0.31 mg/kg po administration	fall in systolic blood pressure	blood pressure in hypertensive animals	PRAZOSIN	actual	chemblDrug	Functional	ORGANISM	Rattus norvegicus	4.54704	8.10791	175
Antihypertensive activity as percentage fall in systolic blood pressure in spontaneously hypertensive rats 2 hr after 12.5 mg/kg po administration	fall in systolic blood pressure	blood pressure in hypertensive animals	PRAZOSIN	actual	chemblDrug	Functional	ORGANISM	Rattus norvegicus	5.31055	8.10791	175
Antihypertensive activity as percentage fall in systolic blood pressure in spontaneously hypertensive rats 3h after 0.31 mg/kg po administration	fall in systolic blood pressure	blood pressure in hypertensive animals	PRAZOSIN	actual	chemblDrug	Functional	ORGANISM	Rattus norvegicus	4.61783	8.10791	175
Antihypertensive activity as percentage fall in systolic blood pressure in spontaneously hypertensive rats 3h after 12.5 mg/kg po administration	fall in systolic blood pressure	blood pressure in hypertensive animals	PRAZOSIN	actual	chemblDrug	Functional	ORGANISM	Rattus norvegicus	5.05949	8.10791	175
Antihypertensive activity as percentage fall in systolic blood pressure in spontaneously hypertensive rats 4 hr after 0.31 mg/kg po administration	fall in systolic blood pressure	blood pressure in hypertensive animals	PRAZOSIN	actual	chemblDrug	Functional	ORGANISM	Rattus norvegicus	4.77911	8.10791	175
Antihypertensive activity as percentage fall in systolic blood pressure in spontaneously hypertensive rats 4 hr after 12.5 mg/kg po administration	fall in systolic blood pressure	blood pressure in hypertensive animals	PRAZOSIN	actual	chemblDrug	Functional	ORGANISM	Rattus norvegicus	4.92457	8.10791	175
Antihypertensive activity as percentage fall in systolic blood pressure in spontaneously hypertensive rats after a period of 1 hr for a dose of 50 mg/kg	fall in systolic blood pressure	blood pressure in hypertensive animals	34027	predicted	molregno	Functional	ORGANISM	Rattus norvegicus	5.13686	4.04349	8
Antihypertensive activity as percentage fall in systolic blood pressure in spontaneously hypertensive rats after a period of 1 hr for a dose of 50 mg/kg	fall in systolic blood pressure	blood pressure in hypertensive animals	34921	predicted	molregno	Functional	ORGANISM	Rattus norvegicus	4.83884	4.01881	8
Hypotensive activity in anaesthetized albino rat assessed as change in systolic arterial blood pressure at 15 mg/kg, ip after 5 mins relative to control	fall in systolic blood pressure	blood pressure in normal animals	716216	predicted	molregno	Functional	ORGANISM	Rattus norvegicus	4.6847	4.04331	12
Hypotensive activity in anaesthetized albino rat assessed as change in systolic arterial blood pressure at 30 mg/kg, ip after 5 mins relative to control	fall in systolic blood pressure	blood pressure in normal animals	716216	predicted	molregno	Functional	ORGANISM	Rattus norvegicus	4.96324	4.04331	12
Hypotensive activity in anaesthetized albino rat assessed as change in systolic arterial blood pressure at 5 mg/kg, ip after 5 mins relative to control	fall in systolic blood pressure	blood pressure in normal animals	716216	predicted	molregno	Functional	ORGANISM	Rattus norvegicus	4.50233	4.04331	12
Hypotensive activity in anaesthetized albino rat assessed as change in systolic arterial blood pressure at 60 mg/kg, ip after 5 mins relative to control	fall in systolic blood pressure	blood pressure in normal animals	716216	predicted	molregno	Functional	ORGANISM	Rattus norvegicus	4.96324	4.04331	12
Peak effect after 2-4 hours systolic blood pressure after 1 day of oral administration in renal hypertensive dogs at dose 0.3 mg/kg	fall in systolic blood pressure	blood pressure in hypertensive animals	PRAZOSIN	actual	chemblDrug	Functional	ORGANISM	Canis lupus familiaris	6.40358	8.10791	175
Peak effect after 2-4 hours systolic blood pressure after 1 days of oral administration in renal hypertensive dogs at dose 0.3 mg/kg	fall in systolic blood pressure	blood pressure in hypertensive animals	PRAZOSIN	actual	chemblDrug	Functional	ORGANISM	Canis lupus familiaris	7.0646	8.10791	175
Peak effect after 2-4 hours systolic blood pressure after 2 day of oral administration in renal hypertensive dogs at dose 0.3 mg/kg	fall in systolic blood pressure	blood pressure in hypertensive animals	PRAZOSIN	actual	chemblDrug	Functional	ORGANISM	Canis lupus familiaris	8.69358	8.10791	175
Peak effect after 2-4 hours systolic blood pressure after 2 day of oral administration in renal hypertensive dogs at dose 0.3 mg/kg	fall in systolic blood pressure	blood pressure in hypertensive animals	PRAZOSIN	actual	chemblDrug	Functional	ORGANISM	Canis lupus familiaris	6.71896	8.10791	175
Peak effect after 2-4 hours systolic blood pressure after 3 days of oral administration in renal hypertensive dogs at dose 0.3 mg/kg	fall in systolic blood pressure	blood pressure in hypertensive animals	PRAZOSIN	actual	chemblDrug	Functional	ORGANISM	Canis lupus familiaris	6.38103	8.10791	175
Peak effect after 2-4 hours systolic blood pressure after 3 days of oral administration in renal hypertensive dogs at dose 0.3 mg/kg	fall in systolic blood pressure	blood pressure in hypertensive animals	PRAZOSIN	actual	chemblDrug	Functional	ORGANISM	Canis lupus familiaris	7.0646	8.10791	175
Peak effect after 2-4 hours systolic blood pressure after 7 days of oral administration in renal hypertensive dogs at dose 0.3 mg/kg	fall in systolic blood pressure	blood pressure in hypertensive animals	PRAZOSIN	actual	chemblDrug	Functional	ORGANISM	Canis lupus familiaris	6.38103	8.10791	175
Peak effect after 2-4 hours systolic blood pressure after 7 days of oral administration in renal hypertensive dogs at dose 0.3 mg/kg	fall in systolic blood pressure	blood pressure in hypertensive animals	PRAZOSIN	actual	chemblDrug	Functional	ORGANISM	Canis lupus familiaris	8.69358	8.10791	175
Percentage fall in systolic blood pressure after 1 hr at 0.31 mg/kg given perorally	fall in systolic blood pressure	blood pressure in normal animals	PRAZOSIN	actual	chemblDrug	Functional	ORGANISM	Rattus norvegicus	4.54704	8.10791	175
Percentage fall in systolic blood pressure after 1 hr at 1.25 mg/kg given perorally	fall in systolic blood pressure	blood pressure in normal animals	PRAZOSIN	actual	chemblDrug	Functional	ORGANISM	Rattus norvegicus	4.77911	8.10791	175
Percentage fall in systolic blood pressure after 2 hr at 0.31 mg/kg given perorally	fall in systolic blood pressure	blood pressure in normal animals	PRAZOSIN	actual	chemblDrug	Functional	ORGANISM	Rattus norvegicus	4.92457	8.10791	175
Percentage fall in systolic blood pressure after 2 hr at 1.25 mg/kg given perorally	fall in systolic blood pressure	blood pressure in normal animals	PRAZOSIN	actual	chemblDrug	Functional	ORGANISM	Rattus norvegicus	5.31055	8.10791	175
Percentage fall in systolic blood pressure after 3 hr at 0.31 mg/kg given perorally	fall in systolic blood pressure	blood pressure in normal animals	PRAZOSIN	actual	chemblDrug	Functional	ORGANISM	Rattus norvegicus	4.61783	8.10791	175
Percentage fall in systolic blood pressure after 3 hr at 1.25 mg/kg given perorally	fall in systolic blood pressure	blood pressure in normal animals	PRAZOSIN	actual	chemblDrug	Functional	ORGANISM	Rattus norvegicus	5.05949	8.10791	175
Percentage fall in systolic blood pressure after 4 hr at 0.31 mg/kg given perorally	fall in systolic blood pressure	blood pressure in normal animals	PRAZOSIN	actual	chemblDrug	Functional	ORGANISM	Rattus norvegicus	4.77911	8.10791	175
Percentage fall in systolic blood pressure after 4 hr at 1.25 mg/kg given perorally	fall in systolic blood pressure	blood pressure in normal animals	PRAZOSIN	actual	chemblDrug	Functional	ORGANISM	Rattus norvegicus	4.92457	8.10791	175
Percentage fall in systolic blood pressure in spontaneously hypertensive rats after 2 hr following 50 mg/kg p.o.	fall in systolic blood pressure	blood pressure in hypertensive animals	34027	predicted	molregno	Functional	ORGANISM	Rattus norvegicus	4.80926	4.04349	8
Percentage fall in systolic blood pressure in spontaneously hypertensive rats after 2 hr following 50 mg/kg p.o.	fall in systolic blood pressure	blood pressure in hypertensive animals	34027	predicted	molregno	Functional	ORGANISM	Rattus norvegicus	4.77911	4.04349	8
Percentage fall in systolic blood pressure in spontaneously hypertensive rats after 2 hr following 50 mg/kg p.o.	fall in systolic blood pressure	blood pressure in hypertensive animals	34921	predicted	molregno	Functional	ORGANISM	Rattus norvegicus	4.92457	4.01881	8
Systolic blood pressure after 0 hours of oral administration in renal hypertensive dogs at dose 0.1 mg/kg	fall in systolic blood pressure	blood pressure in hypertensive animals	PRAZOSIN	actual	chemblDrug	Functional	ORGANISM	Canis lupus familiaris	6.4055	8.10791	175
Systolic blood pressure after 0 hours of oral administration in renal hypertensive dogs at dose 0.3 mg/kg	fall in systolic blood pressure	blood pressure in hypertensive animals	PRAZOSIN	actual	chemblDrug	Functional	ORGANISM	Canis lupus familiaris	6.4018	8.10791	175
Systolic blood pressure after 0 hours of oral administration in renal hypertensive dogs at dose 0.5 mg/kg	fall in systolic blood pressure	blood pressure in hypertensive animals	PRAZOSIN	actual	chemblDrug	Functional	ORGANISM	Canis lupus familiaris	6.38897	8.10791	175
Systolic blood pressure after 2 hours of oral administration in renal hypertensive dogs at dose 0.1 mg/kg	fall in systolic blood pressure	blood pressure in hypertensive animals	PRAZOSIN	actual	chemblDrug	Functional	ORGANISM	Canis lupus familiaris	6.38556	8.10791	175
Systolic blood pressure after 2 hours of oral administration in renal hypertensive dogs at dose 0.3 mg/kg	fall in systolic blood pressure	blood pressure in hypertensive animals	PRAZOSIN	actual	chemblDrug	Functional	ORGANISM	Canis lupus familiaris	6.3827	8.10791	175
Systolic blood pressure after 2 hr of oral administration in renal hypertensive dogs at dose 0.5 mg/kg	fall in systolic blood pressure	blood pressure in hypertensive animals	PRAZOSIN	actual	chemblDrug	Functional	ORGANISM	Canis lupus familiaris	6.43976	8.10791	175
Systolic blood pressure after 4 hr of oral administration in renal hypertensive dogs at dose 0.1 mg/kg	fall in systolic blood pressure	blood pressure in hypertensive animals	PRAZOSIN	actual	chemblDrug	Functional	ORGANISM	Canis lupus familiaris	6.3815	8.10791	175
Systolic blood pressure after 4 hr of oral administration in renal hypertensive dogs at dose 0.3 mg/kg	fall in systolic blood pressure	blood pressure in hypertensive animals	PRAZOSIN	actual	chemblDrug	Functional	ORGANISM	Canis lupus familiaris	6.38103	8.10791	175
Systolic blood pressure after 4 hr of oral administration in renal hypertensive dogs at dose 0.5 mg/kg	fall in systolic blood pressure	blood pressure in hypertensive animals	PRAZOSIN	actual	chemblDrug	Functional	ORGANISM	Canis lupus familiaris	6.50851	8.10791	175
Systolic blood pressure after 6 hr of oral administration in renal hypertensive dogs at dose 0.1 mg/kg	fall in systolic blood pressure	blood pressure in hypertensive animals	PRAZOSIN	actual	chemblDrug	Functional	ORGANISM	Canis lupus familiaris	6.39184	8.10791	175
Systolic blood pressure after 6 hr of oral administration in renal hypertensive dogs at dose 0.3 mg/kg	fall in systolic blood pressure	blood pressure in hypertensive animals	PRAZOSIN	actual	chemblDrug	Functional	ORGANISM	Canis lupus familiaris	6.37873	8.10791	175
Systolic blood pressure after 6 hr of oral administration in renal hypertensive dogs at dose 0.5 mg/kg	fall in systolic blood pressure	blood pressure in hypertensive animals	PRAZOSIN	actual	chemblDrug	Functional	ORGANISM	Canis lupus familiaris	6.50851	8.10791	175
Systolic blood pressure after 8 hr of oral administration in renal hypertensive dogs at dose 0.1 mg/kg	fall in systolic blood pressure	blood pressure in hypertensive animals	PRAZOSIN	actual	chemblDrug	Functional	ORGANISM	Canis lupus familiaris	6.39494	8.10791	175
Systolic blood pressure after 8 hr of oral administration in renal hypertensive dogs at dose 0.3 mg/kg	fall in systolic blood pressure	blood pressure in hypertensive animals	PRAZOSIN	actual	chemblDrug	Functional	ORGANISM	Canis lupus familiaris	6.3815	8.10791	175
Systolic blood pressure after 8 hr of oral administration in renal hypertensive dogs at dose 0.5 mg/kg	fall in systolic blood pressure	blood pressure in hypertensive animals	PRAZOSIN	actual	chemblDrug	Functional	ORGANISM	Canis lupus familiaris	6.39283	8.10791	175
Systolic blood pressure after administration of a single oral dose (20 mg/kg) in spontaneously hypertensive rats.	fall in systolic blood pressure	blood pressure in hypertensive animals	127536	predicted	molregno	Functional	ORGANISM	Rattus norvegicus	4.58297	4.43734	5
Systolic blood pressure after administration of a single oral dose (20 mg/kg) in spontaneously hypertensive rats.	fall in systolic blood pressure	blood pressure in hypertensive animals	127500	predicted	molregno	Functional	ORGANISM	Rattus norvegicus	4.74834	4.07382	5
The antihypertensive activity as percentage fall in systolic blood pressure in spontaneously hypertensive rats after a period of 1 hr for a dose of 25 mg/kg po	fall in systolic blood pressure	blood pressure in hypertensive animals	34921	predicted	molregno	Functional	ORGANISM	Rattus norvegicus	4.80926	4.01881	8
The antihypertensive activity as percentage fall in systolic blood pressure in spontaneously hypertensive rats after a period of 1 hr for a dose of 75 mg/kg po	fall in systolic blood pressure	blood pressure in hypertensive animals	34027	predicted	molregno	Functional	ORGANISM	Rattus norvegicus	4.6847	4.04349	8
The antihypertensive activity as percentage fall in systolic blood pressure in spontaneously hypertensive rats after a period of 2 hr for a dose of 75 mg/kg po	fall in systolic blood pressure	blood pressure in hypertensive animals	34027	predicted	molregno	Functional	ORGANISM	Rattus norvegicus	4.80926	4.04349	8
The antihypertensive activity as percentage fall in systolic blood pressure in spontaneously hypertensive rats after a period of 4 hr for a dose of 75 mg/kg po	fall in systolic blood pressure	blood pressure in hypertensive animals	34027	predicted	molregno	Functional	ORGANISM	Rattus norvegicus	4.65171	4.04349	8
Antiarrhythmic activity in Ivanovas rat assessed as increase LD100 at 5 mg/kg, iv administered 5 mins before aconitine infusion	heart rate	heart rate in hypertensive animals	497851	predicted	molregno	Functional	ORGANISM	Rattus norvegicus	6.5007	4.24855	1
Antihypertensive activity in conscious spontaneously hypertensive rat (SHR), percent change in heart rate (beats/min) after 1 hr at 10 mg/kg peroral dose	heart rate	heart rate in hypertensive animals	262054	predicted	molregno	Functional	ORGANISM	Rattus norvegicus	4.65171	4.01726	42
Antihypertensive activity in conscious spontaneously hypertensive rat (SHR), percent change in heart rate (beats/min) after 1 hr at 3 mg/kg peroral dose	heart rate	heart rate in hypertensive animals	262054	predicted	molregno	Functional	ORGANISM	Rattus norvegicus	4.83884	4.01726	42
Antihypertensive activity in conscious spontaneously hypertensive rat (SHR), percent change in heart rate (beats/min) after 12 hr at 10 mg/kg peroral dose	heart rate	heart rate in hypertensive animals	262054	predicted	molregno	Functional	ORGANISM	Rattus norvegicus	4.86789	4.01726	42
Antihypertensive activity in conscious spontaneously hypertensive rat (SHR), percent change in heart rate (beats/min) after 2 hr at 10 mg/kg peroral dose	heart rate	heart rate in hypertensive animals	262054	predicted	molregno	Functional	ORGANISM	Rattus norvegicus	4.54704	4.01726	42
Antihypertensive activity in conscious spontaneously hypertensive rat (SHR), percent change in heart rate (beats/min) after 4 hr at 10 mg/kg peroral dose	heart rate	heart rate in hypertensive animals	262054	predicted	molregno	Functional	ORGANISM	Rattus norvegicus	4.74834	4.01726	42
Antihypertensive activity in conscious spontaneously hypertensive rat (SHR), percent change in heart rate (beats/min) after 4 hr at 3 mg/kg peroral dose	heart rate	heart rate in hypertensive animals	262054	predicted	molregno	Functional	ORGANISM	Rattus norvegicus	4.58297	4.01726	42
Antihypertensive activity in conscious spontaneously hypertensive rat (SHR), percent change in heart rate (beats/min) after 8 hr at 3 mg/kg peroral dose	heart rate	heart rate in hypertensive animals	262054	predicted	molregno	Functional	ORGANISM	Rattus norvegicus	4.61783	4.01726	42
Heart rate after 2 hours of oral administration in renal hypertensive dogs at dose 0.1 mg/kg	heart rate	heart rate in normal animals	PRAZOSIN	actual	chemblDrug	Functional	ORGANISM	Canis lupus familiaris	6.71896	8.10791	175
Heart rate after 2 hours of oral administration in renal hypertensive dogs at dose 0.3 mg/kg	heart rate	heart rate in normal animals	PRAZOSIN	actual	chemblDrug	Functional	ORGANISM	Canis lupus familiaris	6.66887	8.10791	175
Heart rate after 4 hours of oral administration in renal hypertensive dogs at dose 0.1 mg/kg	heart rate	heart rate in normal animals	PRAZOSIN	actual	chemblDrug	Functional	ORGANISM	Canis lupus familiaris	6.86543	8.10791	175
Heart rate after 4 hours of oral administration in renal hypertensive dogs at dose 0.3 mg/kg	heart rate	heart rate in normal animals	PRAZOSIN	actual	chemblDrug	Functional	ORGANISM	Canis lupus familiaris	8.69358	8.10791	175
Heart rate after 4 hours of oral administration in renal hypertensive dogs at dose 0.5 mg/kg	heart rate	heart rate in normal animals	PRAZOSIN	actual	chemblDrug	Functional	ORGANISM	Canis lupus familiaris	6.26033	8.10791	175
Heart rate after 6 hours of oral administration in renal hypertensive dogs at dose 0.1 mg/kg	heart rate	heart rate in normal animals	PRAZOSIN	actual	chemblDrug	Functional	ORGANISM	Canis lupus familiaris	7.0646	8.10791	175
Heart rate after 6 hours of oral administration in renal hypertensive dogs at dose 0.3 mg/kg	heart rate	heart rate in normal animals	PRAZOSIN	actual	chemblDrug	Functional	ORGANISM	Canis lupus familiaris	6.60094	8.10791	175
Heart rate after 8 hours of oral administration in renal hypertensive dogs at dose 0.1 mg/kg	heart rate	heart rate in normal animals	PRAZOSIN	actual	chemblDrug	Functional	ORGANISM	Canis lupus familiaris	6.96309	8.10791	175
Heart rate after 8 hours of oral administration in renal hypertensive dogs at dose 0.3 mg/kg	heart rate	heart rate in normal animals	PRAZOSIN	actual	chemblDrug	Functional	ORGANISM	Canis lupus familiaris	8.69358	8.10791	175
Hepatoprotective activity in Wistar rat assessed as decrease in tissue content of TBARS at 2 uM/100 gram of body weight, ip after 24 hrs	hepatoprotective	hepatoprotection	1444061	predicted	molregno	Functional	ORGANISM	Rattus norvegicus	4.74834	4.19462	1
Ability to inhibit mouse hepatic cholesterol biosynthesis when dosed orally at 24 mg/kg	cholesterol levels	dyslipidemia animal models	64219	predicted	molregno	Functional	ORGANISM	Mus musculus	5.28617	4.46325	1
Antidyslipidemic activity in rat hyperlipidemic model assessed as decrease is plasma LDL level at 56 umol/kg, ip after 24 hrs relative to control	cholesterol levels	dyslipidemia animal models	1262930	predicted	molregno	Functional	ORGANISM	Rattus norvegicus	6.0104	4.07291	8
Antidyslipidemic activity in rat hyperlipidemic model assessed as decrease is plasma triglyceride level at 56 umol/kg, ip after 24 hrs relative to control	cholesterol levels	dyslipidemia animal models	1262930	predicted	molregno	Functional	ORGANISM	Rattus norvegicus	5.98229	4.07291	8
Antioxidant activity in rat hyperlipidemic model assessed as decrease is plasma malondialdehyde level at 56 umol/kg, ip after 24 hrs relative to control	cholesterol levels	dyslipidemia animal models	1262930	predicted	molregno	Functional	ORGANISM	Rattus norvegicus	5.72158	4.07291	8
Compound was tested for % inhibition of cholesterol in the cholesterol-fed hamster model after oral administration at a dose of 10 mg/kg/day.	cholesterol levels	dyslipidemia animal models	92378	predicted	molregno	Functional	ORGANISM	Cricetinae gen. sp.	5.11132	4.13188	1
Hypolipidemic activity in high fat high cholesterol diet fed Wistar rat hyperlipidemic model assessed as reduction in LDL cholesterol 100 mg/kg, po qd for 28 days	cholesterol levels	dyslipidemia animal models	689699	predicted	molregno	Functional	ORGANISM	Rattus norvegicus	5.29837	4.4437	2
Hypolipidemic activity in high fat high cholesterol diet fed Wistar rat hyperlipidemic model assessed as reduction in total cholesterol 100 mg/kg, po qd for 28 days	cholesterol levels	dyslipidemia animal models	689699	predicted	molregno	Functional	ORGANISM	Rattus norvegicus	5.05425	4.4437	2
Blockade of calcium-evoked contractions evaluated in depolarized rabbit aortic strips	depolarization contractions antagonism	induced contractions in vessels ex vivo	127536	predicted	molregno	Functional	ORGANISM	Oryctolagus cuniculus	9.52288	4.43734	5
Blockade of calcium-evoked contractions evaluated in depolarized rabbit aortic strips	depolarization contractions antagonism	induced contractions in vessels ex vivo	127012	predicted	molregno	Functional	ORGANISM	Oryctolagus cuniculus	8.58503	4.50169	1
Blockade of calcium-evoked contractions evaluated in depolarized rabbit aortic strips	depolarization contractions antagonism	induced contractions in vessels ex vivo	126750	predicted	molregno	Functional	ORGANISM	Oryctolagus cuniculus	8.58503	4.40642	1
Blockade of calcium-evoked contractions evaluated in depolarized rabbit aortic strips	depolarization contractions antagonism	induced contractions in vessels ex vivo	127421	predicted	molregno	Functional	ORGANISM	Oryctolagus cuniculus	8.82391	4.19247	4
Blockade of calcium-evoked contractions evaluated in depolarized rabbit aortic strips	depolarization contractions antagonism	induced contractions in vessels ex vivo	127500	predicted	molregno	Functional	ORGANISM	Oryctolagus cuniculus	8.79588	4.07382	5
Inhibition constant by its ability to inhibit (act through Ca++ ion channel) contractions induced by K+ depolarization in rat dorsal aorta	depolarization contractions antagonism	induced contractions in vessels ex vivo	1763632	predicted	molregno	Functional	ORGANISM	Rattus norvegicus	8.5376	4.30379	2
Inhibition constant by its ability to inhibit (act through Ca++ ion channel) contractions induced by K+ depolarization in rat dorsal aorta	depolarization contractions antagonism	induced contractions in vessels ex vivo	254585	predicted	molregno	Functional	ORGANISM	Rattus norvegicus	8.20066	4.15892	1
Inhibition constant by its ability to inhibit (act through Ca++ ion channel) contractions induced by K+ depolarization in rat dorsal aorta	depolarization contractions antagonism	induced contractions in vessels ex vivo	1383696	predicted	molregno	Functional	ORGANISM	Rattus norvegicus	7.50864	4.15892	1
Inhibition constant by its ability to inhibit (act through Ca++ ion channel) contractions induced by K+ depolarization in rat dorsal aorta	depolarization contractions antagonism	induced contractions in vessels ex vivo	1383638	predicted	molregno	Functional	ORGANISM	Rattus norvegicus	8.4437	4.15892	1
Inhibition constant by its ability to inhibit (act through Ca++ ion channel) contractions induced by K+ depolarization in rat dorsal aorta	depolarization contractions antagonism	induced contractions in vessels ex vivo	1387489	predicted	molregno	Functional	ORGANISM	Rattus norvegicus	6.97062	4.30379	2
Inhibition constant by its ability to inhibit (act through Ca++ ion channel) contractions induced by K+ depolarization in rat dorsal aorta	depolarization contractions antagonism	induced contractions in vessels ex vivo	PRAZOSIN	actual	chemblDrug	Functional	ORGANISM	Rattus norvegicus	6	8.10791	175
Ability to inhibit iron-dependent lipid peroxidation in rat brain homogenate using MDA (malondialdehyde) formation assay	lipid peroxidation	lipid peroxidation	15731	predicted	molregno	Functional	ORGANISM	Rattus norvegicus	5.52288	4.06749	1
Inhibition of ADP-induced aggregation of human PRP in the absence of pig aortal microsomes (PAM)	platelet aggregation	platelet aggregation	262054	predicted	molregno	Functional	ORGANISM	Homo sapiens	5.25181	4.01726	42
Recovery of the initial contraction of rabbit aortic strips, blocked at 10e-4 M concentration.	recovery of contraction	induced contractions in vessels ex vivo	127613	predicted	molregno	Functional	ORGANISM	Oryctolagus cuniculus	4.81522	4.23096	3
Recovery of the initial contraction of rabbit aortic strips, blocked at 10e-4 M concentration.	recovery of contraction	induced contractions in vessels ex vivo	127421	predicted	molregno	Functional	ORGANISM	Oryctolagus cuniculus	4.53971	4.19247	4
Competitive antagonism against serotonin-induced contractions in rat aorta ring stripped of endothelium	serotonin contractions antagonism	induced contractions in vessels ex vivo	258265	predicted	molregno	Functional	ORGANISM	Rattus norvegicus	7.50004	4.04866	2
Competitive antagonism against serotonin-induced contractions in rat aorta ring stripped of endothelium	serotonin contractions antagonism	induced contractions in vessels ex vivo	257892	predicted	molregno	Functional	ORGANISM	Rattus norvegicus	6.98001	4.45	1
Inhibition of 5-HT induced-bradycardia in ICR mouse von Bezold-Jarisch reflex model at 1 mg/kg, po after 60 mins relative to control	serotonin contractions antagonism	induced contractions in vessels ex vivo	ALOSETRON	predicted	chemblDrug	Functional	ORGANISM	Mus musculus	6.95581	4.36652	3
Percent inhibition of serotonin-induced B-J reflex (Bezold-Jarisch reflex)in the right femoral vein of rat at a dose of 2 ug/kg	serotonin contractions antagonism	induced contractions in vessels ex vivo	ONDANSETRON	actual	chemblDrug	Functional	ORGANISM	Rattus norvegicus	5.23704	5	52
Percent inhibition of serotonin-induced B-J reflex (Bezold-Jarisch reflex)in the right femoral vein of rat at a dose of 20 ug/kg	serotonin contractions antagonism	induced contractions in vessels ex vivo	ONDANSETRON	actual	chemblDrug	Functional	ORGANISM	Rattus norvegicus	6.60094	5	52
Percent maximum inhibition against Bezold-Jarisch reflex in 5 rats at a dose of 6 ug/kg, iv	serotonin contractions antagonism	induced contractions in vessels ex vivo	ONDANSETRON	actual	chemblDrug	Functional	ORGANISM	Rattus norvegicus	5.84815	5	52
Antiarrhythmic activity in Swiss albino mouse assessed as protection against chloroform-induced fibrillation at 100 mg/kg, sc treated 20 mins before chloroform challenge	chloroform fibrilation antagonism	induced fibrilation in normal animals	1742610	predicted	molregno	Functional	ORGANISM	Mus musculus	8.69358	4.31191	3
Antihypertensive activity against angiopoietin 2-induced pressor response in conscious normotensive Beagle dog assessed as rate of change of mean arterial blood pressure at 2.13 mg/kg, po after 1 hr	angiopoietin-2 hypertensive antagonism	induced hypertension in normal animals	453234	predicted	molregno	Functional	ORGANISM	Canis lupus familiaris	7.42295	4.01632	3
Antihypertensive activity against angiopoietin 2-induced pressor response in conscious normotensive Beagle dog assessed as rate of change of mean arterial blood pressure at 2.13 mg/kg, po after 1 hr	angiopoietin-2 hypertensive antagonism	induced hypertension in normal animals	453235	predicted	molregno	Functional	ORGANISM	Canis lupus familiaris	6.99986	4.06242	3
Antihypertensive activity against angiopoietin 2-induced pressor response in conscious normotensive Beagle dog assessed as rate of change of mean diastolic blood pressure at 2.13 mg/kg, po after 1 hr	angiopoietin-2 hypertensive antagonism	induced hypertension in normal animals	453234	predicted	molregno	Functional	ORGANISM	Canis lupus familiaris	7.38658	4.01632	3
Antihypertensive activity against angiopoietin 2-induced pressor response in conscious normotensive Beagle dog assessed as rate of change of mean diastolic blood pressure at 2.13 mg/kg, po after 1 hr	angiopoietin-2 hypertensive antagonism	induced hypertension in normal animals	453235	predicted	molregno	Functional	ORGANISM	Canis lupus familiaris	6.98408	4.06242	3
Antihypertensive activity against angiopoietin 2-induced pressor response in conscious normotensive Beagle dog assessed as rate of change of mean systolic blood pressure at 2.13 mg/kg, po after 1 hr	angiopoietin-2 hypertensive antagonism	induced hypertension in normal animals	453234	predicted	molregno	Functional	ORGANISM	Canis lupus familiaris	7.59119	4.01632	3
Antihypertensive activity against angiopoietin 2-induced pressor response in conscious normotensive Beagle dog assessed as rate of change of mean systolic blood pressure at 2.13 mg/kg, po after 1 hr	angiopoietin-2 hypertensive antagonism	induced hypertension in normal animals	453235	predicted	molregno	Functional	ORGANISM	Canis lupus familiaris	7.03521	4.06242	3
In vivo antidyslipidemic activity against Triton WR 1339-induced hyperlipidemic Wistar rat model assessed as decrease in LDL-cholesterol level in plasma at 56 umol/kg, ip administered as single dose 1 hr after Triton WR 1339 challenge measured after 24 hrs	cholesterol levels	dyslipidemia animal models	1262930	predicted	molregno	Functional	ORGANISM	Rattus norvegicus	6.0104	4.07291	8
In vivo antidyslipidemic activity against Triton WR 1339-induced hyperlipidemic Wistar rat model assessed as decrease in total cholesterol level in plasma at 56 umol/kg, ip administered as single dose 1 hr after Triton WR 1339 challenge measured after 24 hrs	cholesterol levels	dyslipidemia animal models	1262930	predicted	molregno	Functional	ORGANISM	Rattus norvegicus	5.69688	4.07291	8
In vivo antidyslipidemic activity against Triton WR 1339-induced hyperlipidemic Wistar rat model assessed as decrease in triglyceride level in plasma at 56 umol/kg, ip administered as single dose 1 hr after Triton WR 1339 challenge measured after 24 hrs	triglyceride levels	dyslipidemia animal models	1262930	predicted	molregno	Functional	ORGANISM	Rattus norvegicus	5.98229	4.07291	8

## Sheet: inVitroCVassaysWithMelatoninCom
description	Measure	model	molname	kindOfValue	kindOfMolecule	assay_desc	target_type	organismC	chemblActivityScoreC	melatoninScore	countOfEventsPerMolecule
5-hydroxytryptamine 3 receptor antagonistic activity was measured by the inhibition of 5H+ T-induced bradycardia after po administration of 100 ug/kg dose in urethane-anesthetized rats	serotonin-induced bradycardia antagonism	induced arrythmia in normal animals	ONDANSETRON	actual	chemblDrug	Functional	PROTEIN COMPLEX	Rattus norvegicus	4.51744	5	52
5-hydroxytryptamine 3 receptor antagonistic activity was measured by the inhibition of 5H+ T-induced bradycardia after po administration of 100 ug/kg dose in urethane-anesthetized rats	serotonin-induced bradycardia antagonism	induced arrythmia in normal animals	ONDANSETRON	actual	chemblDrug	Functional	PROTEIN COMPLEX	Rattus norvegicus	4.51744	5	52
5-hydroxytryptamine 3 receptor antagonistic activity was measured by the inhibition of 5H+ T-induced bradycardia after po administration of 1000 ug/kg dose in urethane-anesthetized rats	serotonin-induced bradycardia antagonism	induced arrythmia in normal animals	ONDANSETRON	actual	chemblDrug	Functional	PROTEIN COMPLEX	Rattus norvegicus	5.99347	5	52
5-hydroxytryptamine 3 receptor antagonistic activity was measured by the inhibition of 5H+ T-induced bradycardia after po administration of 1000 ug/kg dose in urethane-anesthetized rats	serotonin-induced bradycardia antagonism	induced arrythmia in normal animals	ONDANSETRON	actual	chemblDrug	Functional	PROTEIN COMPLEX	Rattus norvegicus	5.99347	5	52
5-hydroxytryptamine 3 receptor antagonistic activity was measured by the inhibition of 5H+ T-induced bradycardia after po administration of 300 ug/kg dose in urethane-anesthetized rats	serotonin-induced bradycardia antagonism	induced arrythmia in normal animals	ONDANSETRON	actual	chemblDrug	Functional	PROTEIN COMPLEX	Rattus norvegicus	5.52956	5	52
5-hydroxytryptamine 3 receptor antagonistic activity was measured by the inhibition of 5H+ T-induced bradycardia after po administration of 300 ug/kg dose in urethane-anesthetized rats	serotonin-induced bradycardia antagonism	induced arrythmia in normal animals	ONDANSETRON	actual	chemblDrug	Functional	PROTEIN COMPLEX	Rattus norvegicus	5.52956	5	52
Compound was tested for the inhibition of 5-HT-induced bradycardia after peroral administration of 1 mg/kg at 0.5 hours in urethane-anesthetized rats	serotonin-induced bradycardia antagonism	induced arrythmia in normal animals	ONDANSETRON	actual	chemblDrug	Functional	PROTEIN COMPLEX	Rattus norvegicus	6.01894	5	52
Compound was tested for the inhibition of 5-HT-induced bradycardia after peroral administration of 1 mg/kg at 0.5 hours in urethane-anesthetized rats	serotonin-induced bradycardia antagonism	induced arrythmia in normal animals	ONDANSETRON	actual	chemblDrug	Functional	PROTEIN COMPLEX	Rattus norvegicus	6.01894	5	52
Compound was tested for the inhibition of 5-HT-induced bradycardia after peroral administration of 1 mg/kg at 1 hour in urethane-anesthetized rats	serotonin-induced bradycardia antagonism	induced arrythmia in normal animals	ONDANSETRON	actual	chemblDrug	Functional	PROTEIN COMPLEX	Rattus norvegicus	5.99347	5	52
Compound was tested for the inhibition of 5-HT-induced bradycardia after peroral administration of 1 mg/kg at 1 hour in urethane-anesthetized rats	serotonin-induced bradycardia antagonism	induced arrythmia in normal animals	ONDANSETRON	actual	chemblDrug	Functional	PROTEIN COMPLEX	Rattus norvegicus	5.99347	5	52
Evaluated for the antagonistic activity against Serotonin 5-hydroxytryptamine 3 receptor in isolated perfused rabbit heart (RH)	serotonin contractions antagonism	induced contractions in vessels ex vivo	ONDANSETRON	actual	chemblDrug	Functional	PROTEIN COMPLEX GROUP	Homo sapiens	10.1	5	52
Evaluated for the antagonistic activity against Serotonin 5-hydroxytryptamine 3 receptor in isolated perfused rabbit heart (RH)	serotonin contractions antagonism	induced contractions in vessels ex vivo	ONDANSETRON	actual	chemblDrug	Functional	PROTEIN COMPLEX GROUP	Homo sapiens	10.1	5	52
Evaluated for the antagonistic activity against Serotonin 5-hydroxytryptamine 3 receptor in isolated perfused rabbit heart (RH)	serotonin contractions antagonism	induced contractions in vessels ex vivo	ONDANSETRON	actual	chemblDrug	Functional	PROTEIN COMPLEX GROUP	Homo sapiens	10.1	5	52
Evaluated for the antagonistic activity against Serotonin 5-hydroxytryptamine 3 receptor in isolated perfused rabbit heart (RH)	serotonin contractions antagonism	induced contractions in vessels ex vivo	ONDANSETRON	actual	chemblDrug	Functional	PROTEIN COMPLEX GROUP	Homo sapiens	10.1	5	52
Evaluated for the antagonistic activity against Serotonin 5-hydroxytryptamine 3 receptor in isolated perfused rabbit heart (RH)	serotonin contractions antagonism	induced contractions in vessels ex vivo	ONDANSETRON	actual	chemblDrug	Functional	PROTEIN COMPLEX GROUP	Homo sapiens	10.1	5	52
Alpha-1 antagonistic activity against phenylephrine in rat aorta	adrenergic contractions antagonism	induced contractions in vessels ex vivo	PRAZOSIN	actual	chemblDrug	Functional	PROTEIN FAMILY	Rattus norvegicus	8.33999	8.10791	175
Alpha-1 antagonistic activity against phenylephrine in rat aorta	adrenergic contractions antagonism	induced contractions in vessels ex vivo	PRAZOSIN	actual	chemblDrug	Functional	PROTEIN FAMILY	Rattus norvegicus	8.33999	8.10791	175
Alpha-1 antagonistic activity against phenylephrine in rat aorta	adrenergic contractions antagonism	induced contractions in vessels ex vivo	PRAZOSIN	actual	chemblDrug	Functional	PROTEIN FAMILY	Rattus norvegicus	8.33999	8.10791	175
Alpha-1-adrenergic receptor antagonism was measured on ring segments of rat thoracic aorta contracted by phenylephrine	adrenergic contractions antagonism	induced contractions in vessels ex vivo	PRAZOSIN	actual	chemblDrug	Functional	PROTEIN FAMILY	Rattus norvegicus	9.29999	8.10791	175
Alpha-1-adrenergic receptor antagonism was measured on ring segments of rat thoracic aorta contracted by phenylephrine	adrenergic contractions antagonism	induced contractions in vessels ex vivo	PRAZOSIN	actual	chemblDrug	Functional	PROTEIN FAMILY	Rattus norvegicus	9.29999	8.10791	175
Alpha-1-adrenergic receptor antagonism was measured on ring segments of rat thoracic aorta contracted by phenylephrine	adrenergic contractions antagonism	induced contractions in vessels ex vivo	PRAZOSIN	actual	chemblDrug	Functional	PROTEIN FAMILY	Rattus norvegicus	9.29999	8.10791	175
Antagonism against Alpha-1 adrenergic receptor of rat aorta	adrenergic contractions antagonism	induced contractions in vessels ex vivo	265802	predicted	molregno	Functional	PROTEIN FAMILY	Rattus norvegicus	8.75007	4.40484	3
Antagonism against Alpha-1 adrenergic receptor of rat aorta	adrenergic contractions antagonism	induced contractions in vessels ex vivo	265802	predicted	molregno	Functional	PROTEIN FAMILY	Rattus norvegicus	8.75007	4.40484	3
Antagonism against Alpha-1 adrenergic receptor of rat aorta	adrenergic contractions antagonism	induced contractions in vessels ex vivo	265802	predicted	molregno	Functional	PROTEIN FAMILY	Rattus norvegicus	8.75007	4.40484	3
Antagonism against Alpha-1 adrenergic receptor of rat aorta	adrenergic contractions antagonism	induced contractions in vessels ex vivo	PRAZOSIN	actual	chemblDrug	Functional	PROTEIN FAMILY	Rattus norvegicus	10.38	8.10791	175
Antagonism against Alpha-1 adrenergic receptor of rat aorta	adrenergic contractions antagonism	induced contractions in vessels ex vivo	PRAZOSIN	actual	chemblDrug	Functional	PROTEIN FAMILY	Rattus norvegicus	10.38	8.10791	175
Antagonism against Alpha-1 adrenergic receptor of rat aorta	adrenergic contractions antagonism	induced contractions in vessels ex vivo	PRAZOSIN	actual	chemblDrug	Functional	PROTEIN FAMILY	Rattus norvegicus	10.38	8.10791	175
Antagonistic activity at Alpha-1 adrenergic receptor was performed on ring segments of rabbit thoracic aorta contracted by noradrenaline.	adrenergic contractions antagonism	induced contractions in vessels ex vivo	PRAZOSIN	actual	chemblDrug	Functional	PROTEIN FAMILY	Homo sapiens	9.41999	8.10791	175
Antagonistic activity at Alpha-1 adrenergic receptor was performed on ring segments of rabbit thoracic aorta contracted by noradrenaline.	adrenergic contractions antagonism	induced contractions in vessels ex vivo	PRAZOSIN	actual	chemblDrug	Functional	PROTEIN FAMILY	Homo sapiens	9.41999	8.10791	175
Antagonistic activity at Alpha-1 adrenergic receptor was performed on ring segments of rabbit thoracic aorta contracted by noradrenaline.	adrenergic contractions antagonism	induced contractions in vessels ex vivo	PRAZOSIN	actual	chemblDrug	Functional	PROTEIN FAMILY	Homo sapiens	9.41999	8.10791	175
pA2 value for phenylephrine antagonist towards at alpha-1 adrenergic receptor was determined in rabbit aorta	adrenergic contractions antagonism	induced contractions in vessels ex vivo	15242	predicted	molregno	Functional	PROTEIN FAMILY	Homo sapiens	7.04001	4.21619	6
pA2 value for phenylephrine antagonist towards at alpha-1 adrenergic receptor was determined in rabbit aorta	adrenergic contractions antagonism	induced contractions in vessels ex vivo	15242	predicted	molregno	Functional	PROTEIN FAMILY	Homo sapiens	7.04001	4.21619	6
pA2 value for phenylephrine antagonist towards at alpha-1 adrenergic receptor was determined in rabbit aorta	adrenergic contractions antagonism	induced contractions in vessels ex vivo	15242	predicted	molregno	Functional	PROTEIN FAMILY	Homo sapiens	7.04001	4.21619	6
pA2 value for phenylephrine antagonist towards at alpha-1 adrenergic receptor was determined in rabbit aorta	adrenergic contractions antagonism	induced contractions in vessels ex vivo	15203	predicted	molregno	Functional	PROTEIN FAMILY	Homo sapiens	7.28001	4.3851	6
pA2 value for phenylephrine antagonist towards at alpha-1 adrenergic receptor was determined in rabbit aorta	adrenergic contractions antagonism	induced contractions in vessels ex vivo	15203	predicted	molregno	Functional	PROTEIN FAMILY	Homo sapiens	7.28001	4.3851	6
pA2 value for phenylephrine antagonist towards at alpha-1 adrenergic receptor was determined in rabbit aorta	adrenergic contractions antagonism	induced contractions in vessels ex vivo	15203	predicted	molregno	Functional	PROTEIN FAMILY	Homo sapiens	7.28001	4.3851	6
pA2 value for phenylephrine antagonist towards at alpha-1 adrenergic receptor was determined in rabbit aorta	adrenergic contractions antagonism	induced contractions in vessels ex vivo	PRAZOSIN	actual	chemblDrug	Functional	PROTEIN FAMILY	Homo sapiens	9	8.10791	175
pA2 value for phenylephrine antagonist towards at alpha-1 adrenergic receptor was determined in rabbit aorta	adrenergic contractions antagonism	induced contractions in vessels ex vivo	PRAZOSIN	actual	chemblDrug	Functional	PROTEIN FAMILY	Homo sapiens	9	8.10791	175
pA2 value for phenylephrine antagonist towards at alpha-1 adrenergic receptor was determined in rabbit aorta	adrenergic contractions antagonism	induced contractions in vessels ex vivo	PRAZOSIN	actual	chemblDrug	Functional	PROTEIN FAMILY	Homo sapiens	9	8.10791	175
pA2 value for phenylephrine antagonist towards at alpha-1 adrenergic receptor was determined in rabbit aorta	adrenergic contractions antagonism	induced contractions in vessels ex vivo	15274	predicted	molregno	Functional	PROTEIN FAMILY	Homo sapiens	7.40001	4.3851	6
pA2 value for phenylephrine antagonist towards at alpha-1 adrenergic receptor was determined in rabbit aorta	adrenergic contractions antagonism	induced contractions in vessels ex vivo	15274	predicted	molregno	Functional	PROTEIN FAMILY	Homo sapiens	7.40001	4.3851	6
pA2 value for phenylephrine antagonist towards at alpha-1 adrenergic receptor was determined in rabbit aorta	adrenergic contractions antagonism	induced contractions in vessels ex vivo	15274	predicted	molregno	Functional	PROTEIN FAMILY	Homo sapiens	7.40001	4.3851	6
Tested for functional alpha-antagonist activity against norepinephrine in rabbit aorta and pulmonary artery.	adrenergic contractions antagonism	induced contractions in vessels ex vivo	758	predicted	molregno	Functional	PROTEIN FAMILY	Homo sapiens	7.41999	4.27227	12
Tested for functional alpha-antagonist activity against norepinephrine in rabbit aorta and pulmonary artery.	adrenergic contractions antagonism	induced contractions in vessels ex vivo	758	predicted	molregno	Functional	PROTEIN FAMILY	Homo sapiens	7.41999	4.27227	12
Tested for functional alpha-antagonist activity against norepinephrine in rabbit aorta and pulmonary artery.	adrenergic contractions antagonism	induced contractions in vessels ex vivo	758	predicted	molregno	Functional	PROTEIN FAMILY	Homo sapiens	7.41999	4.27227	12
Tested for functional alpha-antagonist activity against norepinephrine in rabbit aorta and pulmonary artery.	adrenergic contractions antagonism	induced contractions in vessels ex vivo	758	predicted	molregno	Functional	PROTEIN FAMILY	Homo sapiens	7.41999	4.27227	12
Tested for functional alpha-antagonist activity against norepinephrine in rabbit aorta and pulmonary artery.	adrenergic contractions antagonism	induced contractions in vessels ex vivo	758	predicted	molregno	Functional	PROTEIN FAMILY	Homo sapiens	7.41999	4.27227	12
Tested for functional alpha-antagonist activity against norepinephrine in rabbit aorta and pulmonary artery.	adrenergic contractions antagonism	induced contractions in vessels ex vivo	758	predicted	molregno	Functional	PROTEIN FAMILY	Homo sapiens	7.41999	4.27227	12
Tested for functional alpha-antagonist activity against norepinephrine in rabbit aorta and pulmonary artery.	adrenergic contractions antagonism	induced contractions in vessels ex vivo	517	predicted	molregno	Functional	PROTEIN FAMILY	Homo sapiens	7.25003	4.27227	12
Tested for functional alpha-antagonist activity against norepinephrine in rabbit aorta and pulmonary artery.	adrenergic contractions antagonism	induced contractions in vessels ex vivo	517	predicted	molregno	Functional	PROTEIN FAMILY	Homo sapiens	7.25003	4.27227	12
Tested for functional alpha-antagonist activity against norepinephrine in rabbit aorta and pulmonary artery.	adrenergic contractions antagonism	induced contractions in vessels ex vivo	517	predicted	molregno	Functional	PROTEIN FAMILY	Homo sapiens	7.25003	4.27227	12
Tested for functional alpha-antagonist activity against norepinephrine in rabbit aorta and pulmonary artery.	adrenergic contractions antagonism	induced contractions in vessels ex vivo	517	predicted	molregno	Functional	PROTEIN FAMILY	Homo sapiens	7.25003	4.27227	12
Tested for functional alpha-antagonist activity against norepinephrine in rabbit aorta and pulmonary artery.	adrenergic contractions antagonism	induced contractions in vessels ex vivo	517	predicted	molregno	Functional	PROTEIN FAMILY	Homo sapiens	7.25003	4.27227	12
Tested for functional alpha-antagonist activity against norepinephrine in rabbit aorta and pulmonary artery.	adrenergic contractions antagonism	induced contractions in vessels ex vivo	517	predicted	molregno	Functional	PROTEIN FAMILY	Homo sapiens	7.25003	4.27227	12
Tested for functional alpha-antagonist activity against norepinephrine in rabbit aorta and pulmonary artery.	adrenergic contractions antagonism	induced contractions in vessels ex vivo	PRAZOSIN	actual	chemblDrug	Functional	PROTEIN FAMILY	Homo sapiens	8	8.10791	175
Tested for functional alpha-antagonist activity against norepinephrine in rabbit aorta and pulmonary artery.	adrenergic contractions antagonism	induced contractions in vessels ex vivo	PRAZOSIN	actual	chemblDrug	Functional	PROTEIN FAMILY	Homo sapiens	8	8.10791	175
Tested for functional alpha-antagonist activity against norepinephrine in rabbit aorta and pulmonary artery.	adrenergic contractions antagonism	induced contractions in vessels ex vivo	PRAZOSIN	actual	chemblDrug	Functional	PROTEIN FAMILY	Homo sapiens	8	8.10791	175
Tested for functional alpha-antagonist activity against norepinephrine in rabbit aorta and pulmonary artery.	adrenergic contractions antagonism	induced contractions in vessels ex vivo	PRAZOSIN	actual	chemblDrug	Functional	PROTEIN FAMILY	Homo sapiens	8	8.10791	175
Tested for functional alpha-antagonist activity against norepinephrine in rabbit aorta and pulmonary artery.	adrenergic contractions antagonism	induced contractions in vessels ex vivo	PRAZOSIN	actual	chemblDrug	Functional	PROTEIN FAMILY	Homo sapiens	8	8.10791	175
Tested for functional alpha-antagonist activity against norepinephrine in rabbit aorta and pulmonary artery.	adrenergic contractions antagonism	induced contractions in vessels ex vivo	PRAZOSIN	actual	chemblDrug	Functional	PROTEIN FAMILY	Homo sapiens	8	8.10791	175
Antihypertensive activity in spontaneously hypertensive rat (SHR) by percent reduction in blood pressure at 5 mg/kg peroral administration at 1 hour	fall in mean blood pressure	blood pressure in hypertensive animals	758	predicted	molregno	Functional	PROTEIN FAMILY	Rattus norvegicus	4.74834	4.27227	12
Antihypertensive activity in spontaneously hypertensive rat (SHR) by percent reduction in blood pressure at 5 mg/kg peroral administration at 1 hour	fall in mean blood pressure	blood pressure in hypertensive animals	758	predicted	molregno	Functional	PROTEIN FAMILY	Rattus norvegicus	4.74834	4.27227	12
Antihypertensive activity in spontaneously hypertensive rat (SHR) by percent reduction in blood pressure at 5 mg/kg peroral administration at 1 hour	fall in mean blood pressure	blood pressure in hypertensive animals	758	predicted	molregno	Functional	PROTEIN FAMILY	Rattus norvegicus	4.74834	4.27227	12
Antihypertensive activity in spontaneously hypertensive rat (SHR) by percent reduction in blood pressure at 5 mg/kg peroral administration at 1 hour	fall in mean blood pressure	blood pressure in hypertensive animals	PRAZOSIN	actual	chemblDrug	Functional	PROTEIN FAMILY	Rattus norvegicus	4.97958	8.10791	175
Antihypertensive activity in spontaneously hypertensive rat (SHR) by percent reduction in blood pressure at 5 mg/kg peroral administration at 1 hour	fall in mean blood pressure	blood pressure in hypertensive animals	PRAZOSIN	actual	chemblDrug	Functional	PROTEIN FAMILY	Rattus norvegicus	4.97958	8.10791	175
Antihypertensive activity in spontaneously hypertensive rat (SHR) by percent reduction in blood pressure at 5 mg/kg peroral administration at 1 hour	fall in mean blood pressure	blood pressure in hypertensive animals	PRAZOSIN	actual	chemblDrug	Functional	PROTEIN FAMILY	Rattus norvegicus	4.97958	8.10791	175
Antihypertensive activity in spontaneously hypertensive rat (SHR) by percent reduction in blood pressure at 5 mg/kg peroral administration at 6 hour	fall in mean blood pressure	blood pressure in hypertensive animals	758	predicted	molregno	Functional	PROTEIN FAMILY	Rattus norvegicus	4.86789	4.27227	12
Antihypertensive activity in spontaneously hypertensive rat (SHR) by percent reduction in blood pressure at 5 mg/kg peroral administration at 6 hour	fall in mean blood pressure	blood pressure in hypertensive animals	758	predicted	molregno	Functional	PROTEIN FAMILY	Rattus norvegicus	4.86789	4.27227	12
Antihypertensive activity in spontaneously hypertensive rat (SHR) by percent reduction in blood pressure at 5 mg/kg peroral administration at 6 hour	fall in mean blood pressure	blood pressure in hypertensive animals	758	predicted	molregno	Functional	PROTEIN FAMILY	Rattus norvegicus	4.86789	4.27227	12
Antihypertensive activity in spontaneously hypertensive rat (SHR) by percent reduction in blood pressure at 5 mg/kg peroral administration at 6 hour	fall in mean blood pressure	blood pressure in hypertensive animals	517	predicted	molregno	Functional	PROTEIN FAMILY	Rattus norvegicus	4.50991	4.27227	12
Antihypertensive activity in spontaneously hypertensive rat (SHR) by percent reduction in blood pressure at 5 mg/kg peroral administration at 6 hour	fall in mean blood pressure	blood pressure in hypertensive animals	517	predicted	molregno	Functional	PROTEIN FAMILY	Rattus norvegicus	4.50991	4.27227	12
Antihypertensive activity in spontaneously hypertensive rat (SHR) by percent reduction in blood pressure at 5 mg/kg peroral administration at 6 hour	fall in mean blood pressure	blood pressure in hypertensive animals	517	predicted	molregno	Functional	PROTEIN FAMILY	Rattus norvegicus	4.50991	4.27227	12
Antihypertensive activity in spontaneously hypertensive rat (SHR) by percent reduction in blood pressure at 5 mg/kg peroral administration at 6 hour	fall in mean blood pressure	blood pressure in hypertensive animals	PRAZOSIN	actual	chemblDrug	Functional	PROTEIN FAMILY	Rattus norvegicus	4.86789	8.10791	175
Antihypertensive activity in spontaneously hypertensive rat (SHR) by percent reduction in blood pressure at 5 mg/kg peroral administration at 6 hour	fall in mean blood pressure	blood pressure in hypertensive animals	PRAZOSIN	actual	chemblDrug	Functional	PROTEIN FAMILY	Rattus norvegicus	4.86789	8.10791	175
Antihypertensive activity in spontaneously hypertensive rat (SHR) by percent reduction in blood pressure at 5 mg/kg peroral administration at 6 hour	fall in mean blood pressure	blood pressure in hypertensive animals	PRAZOSIN	actual	chemblDrug	Functional	PROTEIN FAMILY	Rattus norvegicus	4.86789	8.10791	175
Antagonism of norepinephrine induced contraction of rat isolated thoracic aorta.	adrenergic contractions antagonism	induced contractions in vessels ex vivo	38140	predicted	molregno	Functional	SINGLE PROTEIN	Rattus norvegicus	9.18997	4.08729	3
Antagonism of norepinephrine induced contraction of rat isolated thoracic aorta.	adrenergic contractions antagonism	induced contractions in vessels ex vivo	PRAZOSIN	actual	chemblDrug	Functional	SINGLE PROTEIN	Rattus norvegicus	8.91009	8.10791	175
Antagonism of norepinephrine induced contraction of rat isolated thoracic aorta.	adrenergic contractions antagonism	induced contractions in vessels ex vivo	38703	predicted	molregno	Functional	SINGLE PROTEIN	Rattus norvegicus	8.54	4.3104	2
Antagonist activity against adrenergic Alpha-1D receptor in rat thoracic aorta assessed as noradrenaline-induced response	adrenergic contractions antagonism	induced contractions in vessels ex vivo	CYCLAZOSIN	predicted	drug	Functional	SINGLE PROTEIN	Rattus norvegicus	7.27003	4.13112	3
Antagonist activity at adrenergic alpha 1D receptor in rat thoracic aorta assessed as inhibition of noradrenaline-induced contraction after 1 hr	adrenergic contractions antagonism	induced contractions in vessels ex vivo	PRAZOSIN	actual	chemblDrug	Functional	SINGLE PROTEIN	Rattus norvegicus	9.77006	8.10791	175
Antagonist activity at adrenergic alpha 1D receptor in rat thoracic aorta assessed as inhibition of noradrenaline-induced contraction after 1 hr	adrenergic contractions antagonism	induced contractions in vessels ex vivo	1424111	predicted	molregno	Functional	SINGLE PROTEIN	Rattus norvegicus	10.6	4.23446	6
Antagonist activity at adrenergic alpha 1D receptor in rat thoracic aorta assessed as inhibition of noradrenaline-induced contraction after 1 hr	adrenergic contractions antagonism	induced contractions in vessels ex vivo	PRAZOSIN	actual	chemblDrug	Functional	SINGLE PROTEIN	Rattus norvegicus	9.76955	8.10791	175
Antagonist activity at adrenergic alpha 1D receptor in rat thoracic aorta assessed as inhibition of noradrenaline-induced contraction after 1 hr	adrenergic contractions antagonism	induced contractions in vessels ex vivo	1424111	predicted	molregno	Functional	SINGLE PROTEIN	Rattus norvegicus	10.6021	4.23446	6
Antagonist activity at rat Alpha-1D adrenoceptor assessed as inhibition if norepenephrine-induced contraction of thoracic aorta	adrenergic contractions antagonism	induced contractions in vessels ex vivo	CYCLAZOSIN	predicted	drug	Functional	SINGLE PROTEIN	Rattus norvegicus	9.21	4.13112	3
Antagonistic affinity against Alpha-1D adrenergic receptor was determined in isolated thoracic aorta from rat	adrenergic contractions antagonism	induced contractions in vessels ex vivo	PRAZOSIN	actual	chemblDrug	Functional	SINGLE PROTEIN	Rattus norvegicus	8.91009	8.10791	175
Antagonistic affinity against Alpha-1D adrenergic receptor was determined in isolated thoracic aorta from rat	adrenergic contractions antagonism	induced contractions in vessels ex vivo	CYCLAZOSIN	predicted	drug	Functional	SINGLE PROTEIN	Rattus norvegicus	7.56992	4.13112	3
Antagonistic affinity against Alpha-1D adrenergic receptor was determined in isolated thoracic aorta from rat	adrenergic contractions antagonism	induced contractions in vessels ex vivo	38703	predicted	molregno	Functional	SINGLE PROTEIN	Rattus norvegicus	8.54	4.3104	2
Antagonistic affinity against Alpha-1D adrenergic receptor was determined in isolated thoracic aorta from rat	adrenergic contractions antagonism	induced contractions in vessels ex vivo	38141	predicted	molregno	Functional	SINGLE PROTEIN	Rattus norvegicus	7.33999	4.38309	1
Antagonistic affinity against Alpha-1D adrenergic receptor was determined in isolated thoracic aorta from rat	adrenergic contractions antagonism	induced contractions in vessels ex vivo	38140	predicted	molregno	Functional	SINGLE PROTEIN	Rattus norvegicus	9.18997	4.08729	3
Blocking activity was assessed by antagonism of (-)-noradrenaline induced contraction of rat thoracic aorta (Alpha-1D adrenoceptor)	adrenergic contractions antagonism	induced contractions in vessels ex vivo	PRAZOSIN	actual	chemblDrug	Functional	SINGLE PROTEIN	Rattus norvegicus	9.01002	8.10791	175
Blocking activity was assessed by antagonism of (-)-noradrenaline induced contraction of rat thoracic aorta (Alpha-1D adrenoceptor)	adrenergic contractions antagonism	induced contractions in vessels ex vivo	299484	predicted	molregno	Functional	SINGLE PROTEIN	Rattus norvegicus	7.9201	4.23984	1
Blocking activity was assessed by antagonism of (-)-noradrenaline induced contraction of rat thoracic aorta (Alpha-1D adrenoceptor)	adrenergic contractions antagonism	induced contractions in vessels ex vivo	299505	predicted	molregno	Functional	SINGLE PROTEIN	Rattus norvegicus	9.04001	4.71533	1
Blocking activity was assessed by antagonism of (-)-noradrenaline induced contraction of rat thoracic aorta (Alpha-1D adrenoceptor)	adrenergic contractions antagonism	induced contractions in vessels ex vivo	299568	predicted	molregno	Functional	SINGLE PROTEIN	Rattus norvegicus	9.05998	4.71533	1
In vitro agonist potency towards Alpha-1D adrenergic receptor in rat aorta	adrenergic contractions antagonism	induced contractions in vessels ex vivo	PHENYLEPHRINE	predicted	chemblDrug	Functional	SINGLE PROTEIN	Rattus norvegicus	6.81	4.08005	7
Percent response towards alpha 1D adrenergic receptor in rat aorta using phenylephrine as control agonist	adrenergic contractions antagonism	induced contractions in vessels ex vivo	PHENYLEPHRINE	predicted	chemblDrug	Functional	SINGLE PROTEIN	Rattus norvegicus	8.69358	4.08005	7
Inhibition of L-type calcium channel measured using whole-cell patch clamp in rat ventricular myocytes	calcium entry	calcium entry	1852300	predicted	molregno	Functional	SINGLE PROTEIN	Rattus norvegicus	6.76955	4.32696	1
Blockade of calcium-evoked contractions in depolarized aortic strips	depolarization contractions antagonism	induced contractions in vessels ex vivo	126776	predicted	molregno	Functional	SINGLE PROTEIN	Oryctolagus cuniculus	8.29243	4.10328	1
Blockade of calcium-evoked contractions in depolarized aortic strips	depolarization contractions antagonism	induced contractions in vessels ex vivo	128055	predicted	molregno	Functional	SINGLE PROTEIN	Oryctolagus cuniculus	7.51004	4.1746	1
Blockade of calcium-evoked contractions in depolarized aortic strips	depolarization contractions antagonism	induced contractions in vessels ex vivo	127291	predicted	molregno	Functional	SINGLE PROTEIN	Oryctolagus cuniculus	7.19044	5.59231	1
Blockade of calcium-evoked contractions in depolarized aortic strips	depolarization contractions antagonism	induced contractions in vessels ex vivo	127613	predicted	molregno	Functional	SINGLE PROTEIN	Oryctolagus cuniculus	7.60033	4.23096	3
Blockade of calcium-evoked contractions in depolarized aortic strips	depolarization contractions antagonism	induced contractions in vessels ex vivo	128009	predicted	molregno	Functional	SINGLE PROTEIN	Oryctolagus cuniculus	8.48149	4.71681	1
Blockade of calcium-evoked contractions in depolarized aortic strips	depolarization contractions antagonism	induced contractions in vessels ex vivo	127614	predicted	molregno	Functional	SINGLE PROTEIN	Oryctolagus cuniculus	7.87615	4.81207	1
Blockade of calcium-evoked contractions in depolarized aortic strips	depolarization contractions antagonism	induced contractions in vessels ex vivo	128054	predicted	molregno	Functional	SINGLE PROTEIN	Oryctolagus cuniculus	7.82102	4.57366	1
Blockade of calcium-evoked contractions in depolarized aortic strips	depolarization contractions antagonism	induced contractions in vessels ex vivo	126777	predicted	molregno	Functional	SINGLE PROTEIN	Oryctolagus cuniculus	7.60033	4.24617	1
Blockade of calcium-evoked contractions in depolarized aortic strips	depolarization contractions antagonism	induced contractions in vessels ex vivo	127588	predicted	molregno	Functional	SINGLE PROTEIN	Oryctolagus cuniculus	8.10791	4.95497	1
Blockade of calcium-evoked contractions in depolarized aortic strips	depolarization contractions antagonism	induced contractions in vessels ex vivo	127290	predicted	molregno	Functional	SINGLE PROTEIN	Oryctolagus cuniculus	8.85387	5.59231	1
Negative log concentration of antagonistic compound was determined on 5-hydroxytryptamine 2A receptor of Rat thoracic aorta	serotonin contractions antagonism	induced contractions in vessels ex vivo	258265	predicted	molregno	Functional	SINGLE PROTEIN	Rattus norvegicus	7.50004	4.04866	2
Vasodilatory activity in Wistar rat endothelium-intact thoracic aorta assessed as inhibition of norepinephrine-induced contraction at 100 uM after 20 mins by organ-bath technique	adrenergic contractions antagonism	induced contractions in vessels ex vivo	683533	predicted	molregno	Functional	TISSUE	Rattus norvegicus	4.87278	4.45609	1
Vasorelaxant activity against norepinephrine-induced tonic contraction in Wistar rat thoracic aorta at 1 ug/ml	adrenergic contractions antagonism	induced contractions in vessels ex vivo	PRAZOSIN	actual	chemblDrug	Functional	TISSUE	Rattus norvegicus	8.69358	8.10791	175
Vasorelaxant activity in endothelium-denuded Wistar rat thoracic aortic ring assessed as inhibition of phenylephrine-induced contraction at 500 uM	adrenergic contractions antagonism	induced contractions in vessels ex vivo	570237	predicted	molregno	Functional	TISSUE	Rattus norvegicus	5.4072	4.5	2
Vasorelaxant activity in endothelium-intact Wistar rat thoracic aortic ring assessed as inhibition of phenylephrine-induced contraction at 500 uM	adrenergic contractions antagonism	induced contractions in vessels ex vivo	570237	predicted	molregno	Functional	TISSUE	Rattus norvegicus	5.4072	4.5	2
Vasorelaxation activity in PGF2-alpha-precontracted pig pulmonary artery	vasorelaxant	blood pressure in hypertensive animals	442059	predicted	molregno	Functional	TISSUE	Sus scrofa	5.05552	4.03576	1
Inhibition of force of contraction in Hoplobatrachus tigerinus (frog) heart at log dose 2.3	heart force of contraction	heart force of contraction in frogs	1480408	predicted	molregno	Functional	TISSUE	Hoplobatrachus tigerinus	4.58297	4.05536	7
Inhibition of force of contraction in Hoplobatrachus tigerinus (frog) heart at log dose 2.9	heart force of contraction	heart force of contraction in frogs	1480408	predicted	molregno	Functional	TISSUE	Hoplobatrachus tigerinus	4.74834	4.05536	7
Vasorelaxant activity in endothelium-denuded Rattus norvegicus (rat) aortic rings	vasorelaxant	vasorelaxation in vessels ex vivo	1276175	predicted	molregno	Functional	TISSUE	Rattus norvegicus	5.6968	4.12903	2
Vasorelaxant activity in Rattus norvegicus (rat) aortic rings	vasorelaxant	vasorelaxation in vessels ex vivo	1276175	predicted	molregno	Functional	TISSUE	Rattus norvegicus	6.02228	4.12903	2
Vasorelaxant activity in Wistar rat endothelium-intact thoracic aortic rings assessed relaxation of 30 mM KCl-induced contraction	depolarization contractions antagonism	induced contractions in vessels ex vivo	2081473	predicted	molregno	Functional	TISSUE	Rattus norvegicus	4.73353	4.00899	1
Vasorelaxant activity in Wistar rat endothelium-intact thoracic aortic rings assessed relaxation of 30 mM KCl-induced contraction	depolarization contractions antagonism	induced contractions in vessels ex vivo	2081476	predicted	molregno	Functional	TISSUE	Rattus norvegicus	4.61261	4.00899	1
Antagonist activity at alpha1 adrenoceptor in Wistar rat aorta assessed as inhibition of norepinephrine-induced contraction treated 30 mins before norepinephrine challenge	adrenergic contractions antagonism	induced contractions in vessels ex vivo	PRAZOSIN	actual	chemblDrug	Functional	UNCHECKED	notRecrded	9.45002	8.10791	175
Vasorelaxant effect in rabbit pulmonary artery assessed as inhibition of KCl-induced contraction at 100 uM	depolarization contractions antagonism	induced contractions in vessels ex vivo	432309	predicted	molregno	Functional	UNCHECKED	notRecrded	5.06394	4.11044	1
Inhibition of lipid peroxidation in Sprague-Dawley rat heart mitochondria assessed as inhibition of FeSO4-induced malondialdehyde formation up to 0.3 mM relative to control	lipid peroxidation	lipid peroxidation	FUCOSYLTRANSFERASE V	predicted	drug	Functional	UNCHECKED	notRecrded	5.4072	4.03469	2
Inhibition of lipid peroxidation in Sprague-Dawley rat heart mitochondria assessed as inhibition of FeSO4-induced oxygen consumption up to 0.3 mM relative to control	lipid peroxidation	lipid peroxidation	FUCOSYLTRANSFERASE V	predicted	drug	Functional	UNCHECKED	notRecrded	5.4072	4.03469	2

## Sheet: allMolecularInteractions
molname	shortProtName	protName	geneNames	kindOfMolecule	melatoninScore	organismC	chemblActivityScoreC
34027	ADA1A	Adrenergic receptor alpha-1	Adra1a Adra1c	molregno	4.04349	Rattus norvegicus	7.59998
34027	ADA1D	Adrenergic receptor alpha-1	Adra1d Adra1a	molregno	4.04349	Rattus norvegicus	7.59998
34027	ADA1B	Adrenergic receptor alpha-1	Adra1b	molregno	4.04349	Rattus norvegicus	7.59998
34027	ADA2C	Adrenergic receptor alpha-2	Adra2c	molregno	4.04349	Rattus norvegicus	6
34027	ADA2B	Adrenergic receptor alpha-2	Adra2b	molregno	4.04349	Rattus norvegicus	6
34027	ADA2A	Adrenergic receptor alpha-2	Adra2a	molregno	4.04349	Rattus norvegicus	6
PRAZOSIN	ADA1A	Adrenergic receptor alpha-1	Adra1a Adra1c	chemblDrug	8.10791	Rattus norvegicus	8.70006
PRAZOSIN	ADA1D	Adrenergic receptor alpha-1	Adra1d Adra1a	chemblDrug	8.10791	Rattus norvegicus	8.70006
PRAZOSIN	ADA1B	Adrenergic receptor alpha-1	Adra1b	chemblDrug	8.10791	Rattus norvegicus	8.70006
PRAZOSIN	ADA2C	Adrenergic receptor alpha-2	Adra2c	chemblDrug	8.10791	Rattus norvegicus	5.6
PRAZOSIN	ADA2B	Adrenergic receptor alpha-2	Adra2b	chemblDrug	8.10791	Rattus norvegicus	5.6
PRAZOSIN	ADA2A	Adrenergic receptor alpha-2	Adra2a	chemblDrug	8.10791	Rattus norvegicus	5.6
PRAZOSIN	ADA1A	Alpha-1a adrenergic receptor	Adra1a Adra1c	chemblDrug	8.10791	Rattus norvegicus	8.97881
PRAZOSIN	ADA1B	Alpha-1b adrenergic receptor	Adra1b	chemblDrug	8.10791	Rattus norvegicus	8.53313
ONDANSETRON	5HT3E	Serotonin 3 (5-HT3) receptor	HTR3E	chemblDrug	5	Homo sapiens	7.01002
ONDANSETRON	5HT3D	Serotonin 3 (5-HT3) receptor	HTR3D	chemblDrug	5	Homo sapiens	7.01002
ONDANSETRON	5HT3A	Serotonin 3 (5-HT3) receptor	HTR3A 5HT3R HTR3	chemblDrug	5	Homo sapiens	7.01002
ONDANSETRON	5HT3B	Serotonin 3 (5-HT3) receptor	HTR3B	chemblDrug	5	Homo sapiens	7.01002
ONDANSETRON	5HT3C	Serotonin 3 (5-HT3) receptor	HTR3C	chemblDrug	5	Homo sapiens	7.01002
265802	ADA1A	Adrenergic receptor alpha-1	Adra1a Adra1c	molregno	4.40484	Rattus norvegicus	8.75007
265802	ADA1D	Adrenergic receptor alpha-1	Adra1d Adra1a	molregno	4.40484	Rattus norvegicus	8.75007
265802	ADA1B	Adrenergic receptor alpha-1	Adra1b	molregno	4.40484	Rattus norvegicus	8.75007
258265	DRD1	Dopamine D1 receptor	Drd1 Drd1a	molregno	4.04866	Rattus norvegicus	5.93
258265	DRD2	Dopamine D2 receptor	Drd2	molregno	4.04866	Rattus norvegicus	7.55006
258265	5HT2A	Serotonin 2a (5-HT2a) receptor	Htr2a Htr2	molregno	4.04866	Rattus norvegicus	7.04001
257892	DRD1	Dopamine D1 receptor	Drd1 Drd1a	molregno	4.45	Rattus norvegicus	5.67
257892	DRD2	Dopamine D2 receptor	Drd2	molregno	4.45	Rattus norvegicus	6.23
257892	5HT2A	Serotonin 2a (5-HT2a) receptor	Htr2a Htr2	molregno	4.45	Rattus norvegicus	6.04
PRAZOSIN	ADA1A	Adrenergic receptor alpha-1	Adra1a Adra1c	chemblDrug	8.10791	Rattus norvegicus	10.38
PRAZOSIN	ADA1D	Adrenergic receptor alpha-1	Adra1d Adra1a	chemblDrug	8.10791	Rattus norvegicus	10.38
PRAZOSIN	ADA1B	Adrenergic receptor alpha-1	Adra1b	chemblDrug	8.10791	Rattus norvegicus	10.38
34921	ADA1A	Adrenergic receptor alpha-1	Adra1a Adra1c	molregno	4.01881	Rattus norvegicus	4.5
34921	ADA1D	Adrenergic receptor alpha-1	Adra1d Adra1a	molregno	4.01881	Rattus norvegicus	4.5
34921	ADA1B	Adrenergic receptor alpha-1	Adra1b	molregno	4.01881	Rattus norvegicus	4.5
34921	ADA2C	Adrenergic receptor alpha-2	Adra2c	molregno	4.01881	Rattus norvegicus	6.4
34921	ADA2B	Adrenergic receptor alpha-2	Adra2b	molregno	4.01881	Rattus norvegicus	6.4
34921	ADA2A	Adrenergic receptor alpha-2	Adra2a	molregno	4.01881	Rattus norvegicus	6.4
ONDANSETRON	5HT3A	Serotonin 3 (5-HT3) receptor	Htr3a 5ht3 Htr3	chemblDrug	5	Rattus norvegicus	8.16749
ONDANSETRON	5HT3B	Serotonin 3 (5-HT3) receptor	Htr3b	chemblDrug	5	Rattus norvegicus	8.16749
ONDANSETRON	5HT3A	Serotonin 3 (5-HT3) receptor	Htr3a 5ht3 Htr3	chemblDrug	5	Rattus norvegicus	8
ONDANSETRON	5HT3B	Serotonin 3 (5-HT3) receptor	Htr3b	chemblDrug	5	Rattus norvegicus	8
PRAZOSIN	ADA1A	Adrenergic receptor alpha-1	Adra1a Adra1c	chemblDrug	8.10791	Rattus norvegicus	9.61979
PRAZOSIN	ADA1D	Adrenergic receptor alpha-1	Adra1d Adra1a	chemblDrug	8.10791	Rattus norvegicus	9.61979
PRAZOSIN	ADA1B	Adrenergic receptor alpha-1	Adra1b	chemblDrug	8.10791	Rattus norvegicus	9.61979
PHENYLEPHRINE	ADA1A	Alpha-1a adrenergic receptor	Adra1a Adra1c	chemblDrug	4.08005	Rattus norvegicus	6.01
PHENYLEPHRINE	ADA1A	Alpha-1a adrenergic receptor	ADRA1A ADRA1C	chemblDrug	4.08005	Bos taurus	6.03
PHENYLEPHRINE	ADA1B	Alpha-1b adrenergic receptor	ADRA1B	chemblDrug	4.08005	Mesocricetus auratus	5.9
PHENYLEPHRINE	ADA1D	Alpha-1d adrenergic receptor	Adra1d Adra1a	chemblDrug	4.08005	Rattus norvegicus	6.79
PHENYLEPHRINE	ADA1A	Alpha-1a adrenergic receptor	Adra1a Adra1c	chemblDrug	4.08005	Rattus norvegicus	5.78
PHENYLEPHRINE	ADA1A	Alpha-1a adrenergic receptor	Adra1a Adra1c	chemblDrug	4.08005	Rattus norvegicus	8.69358
PHENYLEPHRINE	ADA1A	Alpha-1a adrenergic receptor	ADRA1A ADRA1C	chemblDrug	4.08005	Homo sapiens	5.53
PHENYLEPHRINE	ADA1A	Alpha-1a adrenergic receptor	ADRA1A ADRA1C	chemblDrug	4.08005	Homo sapiens	8.69358
PHENYLEPHRINE	ADA1B	Alpha-1b adrenergic receptor	Adra1b	chemblDrug	4.08005	Rattus norvegicus	4.96
PHENYLEPHRINE	ADA1B	Alpha-1b adrenergic receptor	Adra1b	chemblDrug	4.08005	Rattus norvegicus	8.69358
PHENYLEPHRINE	ADA1D	Alpha-1d adrenergic receptor	Adra1d Adra1a	chemblDrug	4.08005	Rattus norvegicus	6.81
PHENYLEPHRINE	ADA1D	Alpha-1d adrenergic receptor	Adra1d Adra1a	chemblDrug	4.08005	Rattus norvegicus	8.69358
ONDANSETRON	5HT3E	Serotonin 3 (5-HT3) receptor	HTR3E	chemblDrug	5	Homo sapiens	5.70427
ONDANSETRON	5HT3D	Serotonin 3 (5-HT3) receptor	HTR3D	chemblDrug	5	Homo sapiens	5.70427
ONDANSETRON	5HT3A	Serotonin 3 (5-HT3) receptor	HTR3A 5HT3R HTR3	chemblDrug	5	Homo sapiens	5.70427
ONDANSETRON	5HT3B	Serotonin 3 (5-HT3) receptor	HTR3B	chemblDrug	5	Homo sapiens	5.70427
ONDANSETRON	5HT3C	Serotonin 3 (5-HT3) receptor	HTR3C	chemblDrug	5	Homo sapiens	5.70427
ONDANSETRON	5HT3A	Serotonin 3 (5-HT3) receptor	Htr3a 5ht3 Htr3	chemblDrug	5	Rattus norvegicus	8.18709
ONDANSETRON	5HT3B	Serotonin 3 (5-HT3) receptor	Htr3b	chemblDrug	5	Rattus norvegicus	8.18709
ONDANSETRON	5HT1B	Serotonin 1 (5-HT1) receptor	Htr1b 5ht1b	chemblDrug	5	Rattus norvegicus	6
ONDANSETRON	5HT1A	Serotonin 1 (5-HT1) receptor	Htr1a 5ht1a	chemblDrug	5	Rattus norvegicus	6
ONDANSETRON	5HT1F	Serotonin 1 (5-HT1) receptor	Htr1f 5ht1f	chemblDrug	5	Rattus norvegicus	6
ONDANSETRON	5HT1D	Serotonin 1 (5-HT1) receptor	Htr1d	chemblDrug	5	Rattus norvegicus	6
ONDANSETRON	5HT3A	Serotonin 3 (5-HT3) receptor	Htr3a 5ht3 Htr3	chemblDrug	5	Rattus norvegicus	8.70997
ONDANSETRON	5HT3B	Serotonin 3 (5-HT3) receptor	Htr3b	chemblDrug	5	Rattus norvegicus	8.70997
PHENYLEPHRINE	ADA1A	Adrenergic receptor alpha-1	Adra1a Adra1c	chemblDrug	4.08005	Rattus norvegicus	5.69897
PHENYLEPHRINE	ADA1D	Adrenergic receptor alpha-1	Adra1d Adra1a	chemblDrug	4.08005	Rattus norvegicus	5.69897
PHENYLEPHRINE	ADA1B	Adrenergic receptor alpha-1	Adra1b	chemblDrug	4.08005	Rattus norvegicus	5.69897
PHENYLEPHRINE	ADA2C	Adrenergic receptor alpha-2	Adra2c	chemblDrug	4.08005	Rattus norvegicus	6.284
PHENYLEPHRINE	ADA2B	Adrenergic receptor alpha-2	Adra2b	chemblDrug	4.08005	Rattus norvegicus	6.284
PHENYLEPHRINE	ADA2A	Adrenergic receptor alpha-2	Adra2a	chemblDrug	4.08005	Rattus norvegicus	6.284
PRAZOSIN	ADA1A	Adrenergic receptor alpha-1	Adra1a Adra1c	chemblDrug	8.10791	Rattus norvegicus	8.33003
PRAZOSIN	ADA1D	Adrenergic receptor alpha-1	Adra1d Adra1a	chemblDrug	8.10791	Rattus norvegicus	8.33003
PRAZOSIN	ADA1B	Adrenergic receptor alpha-1	Adra1b	chemblDrug	8.10791	Rattus norvegicus	8.33003
PRAZOSIN	ADA2C	Adrenergic receptor alpha-2	Adra2c	chemblDrug	8.10791	Rattus norvegicus	5.91
PRAZOSIN	ADA2B	Adrenergic receptor alpha-2	Adra2b	chemblDrug	8.10791	Rattus norvegicus	5.91
PRAZOSIN	ADA2A	Adrenergic receptor alpha-2	Adra2a	chemblDrug	8.10791	Rattus norvegicus	5.91
PRAZOSIN	ADA1D	Alpha-1d adrenergic receptor	Adra1d Adra1a	chemblDrug	8.10791	Rattus norvegicus	8.70006
PRAZOSIN	ADA1A	Adrenergic receptor alpha-1	Adra1a Adra1c	chemblDrug	8.10791	Rattus norvegicus	9.23657
PRAZOSIN	ADA1D	Adrenergic receptor alpha-1	Adra1d Adra1a	chemblDrug	8.10791	Rattus norvegicus	9.23657
PRAZOSIN	ADA1B	Adrenergic receptor alpha-1	Adra1b	chemblDrug	8.10791	Rattus norvegicus	9.23657
PRAZOSIN	ADA2C	Adrenergic receptor alpha-2	Adra2c	chemblDrug	8.10791	Rattus norvegicus	5.30103
PRAZOSIN	ADA2B	Adrenergic receptor alpha-2	Adra2b	chemblDrug	8.10791	Rattus norvegicus	5.30103
PRAZOSIN	ADA2A	Adrenergic receptor alpha-2	Adra2a	chemblDrug	8.10791	Rattus norvegicus	5.30103
ONDANSETRON	5HT3A	Serotonin 3 (5-HT3) receptor	Htr3a 5ht3 Htr3	chemblDrug	5	Rattus norvegicus	8.85387
ONDANSETRON	5HT3B	Serotonin 3 (5-HT3) receptor	Htr3b	chemblDrug	5	Rattus norvegicus	8.85387
ONDANSETRON	DRD2	Dopamine D2 receptor	Drd2	chemblDrug	5	Rattus norvegicus	6
PRAZOSIN	ADA1A	Adrenergic receptor alpha-1	Adra1a Adra1c	chemblDrug	8.10791	Rattus norvegicus	9.61979
PRAZOSIN	ADA1D	Adrenergic receptor alpha-1	Adra1d Adra1a	chemblDrug	8.10791	Rattus norvegicus	9.61979
PRAZOSIN	ADA1B	Adrenergic receptor alpha-1	Adra1b	chemblDrug	8.10791	Rattus norvegicus	9.61979
PRAZOSIN	ADA1A	Adrenergic receptor alpha-1	Adra1a Adra1c	chemblDrug	8.10791	Rattus norvegicus	9.58503
PRAZOSIN	ADA1D	Adrenergic receptor alpha-1	Adra1d Adra1a	chemblDrug	8.10791	Rattus norvegicus	9.58503
PRAZOSIN	ADA1B	Adrenergic receptor alpha-1	Adra1b	chemblDrug	8.10791	Rattus norvegicus	9.58503
PRAZOSIN	ADA1A	Adrenergic receptor alpha-1	Adra1a Adra1c	chemblDrug	8.10791	Rattus norvegicus	9.49485
PRAZOSIN	ADA1D	Adrenergic receptor alpha-1	Adra1d Adra1a	chemblDrug	8.10791	Rattus norvegicus	9.49485
PRAZOSIN	ADA1B	Adrenergic receptor alpha-1	Adra1b	chemblDrug	8.10791	Rattus norvegicus	9.49485
258265	5HT2A	Serotonin 2a (5-HT2a) receptor	Htr2a Htr2	molregno	4.04866	Rattus norvegicus	7.04001
258265	5HT2A	Serotonin 2a (5-HT2a) receptor	Htr2a Htr2	molregno	4.04866	Rattus norvegicus	7.50004
258265	5HT2C	Serotonin 2c (5-HT2c) receptor	HTR2C HTR1C	molregno	4.04866	Homo sapiens	6.65
PRAZOSIN	ADA1A	Alpha-1a adrenergic receptor	ADRA1A ADRA1C	chemblDrug	8.10791	Homo sapiens	9.70006
PRAZOSIN	ADA1B	Alpha-1b adrenergic receptor	ADRA1B	chemblDrug	8.10791	Homo sapiens	9.59998
PRAZOSIN	ADA1D	Alpha-1d adrenergic receptor	ADRA1D ADRA1A	chemblDrug	8.10791	Homo sapiens	9.50004
PRAZOSIN	ADA1D	Adrenergic receptor alpha-1	ADRA1D ADRA1A	chemblDrug	8.10791	Homo sapiens	8.70006
PRAZOSIN	ADA1A	Adrenergic receptor alpha-1	ADRA1A ADRA1C	chemblDrug	8.10791	Homo sapiens	8.70006
PRAZOSIN	ADA1B	Adrenergic receptor alpha-1	ADRA1B	chemblDrug	8.10791	Homo sapiens	8.70006
ONDANSETRON	5HT3A	Serotonin 3 (5-HT3) receptor	Htr3a 5ht3 Htr3	chemblDrug	5	Rattus norvegicus	8.70006
ONDANSETRON	5HT3B	Serotonin 3 (5-HT3) receptor	Htr3b	chemblDrug	5	Rattus norvegicus	8.70006
CYCLAZOSIN	ADA1A	Alpha-1a adrenergic receptor	ADRA1A ADRA1C	drug	4.13112	Homo sapiens	7.59998
CYCLAZOSIN	ADA1B	Alpha-1b adrenergic receptor	ADRA1B	drug	4.13112	Homo sapiens	9.70006
CYCLAZOSIN	ADA1D	Alpha-1d adrenergic receptor	ADRA1D ADRA1A	drug	4.13112	Homo sapiens	7.50004
ONDANSETRON	5HT3A	Serotonin 3 (5-HT3) receptor	Htr3a 5ht3 Htr3	chemblDrug	5	Rattus norvegicus	8.60906
ONDANSETRON	5HT3B	Serotonin 3 (5-HT3) receptor	Htr3b	chemblDrug	5	Rattus norvegicus	8.60906
ONDANSETRON	5HT3A	Serotonin 3 (5-HT3) receptor	Htr3a 5ht3 Htr3	chemblDrug	5	Rattus norvegicus	8.60995
ONDANSETRON	5HT3B	Serotonin 3 (5-HT3) receptor	Htr3b	chemblDrug	5	Rattus norvegicus	8.60995
PRAZOSIN	ADA1A	Adrenergic receptor alpha-1	Adra1a Adra1c	chemblDrug	8.10791	Rattus norvegicus	9.78995
PRAZOSIN	ADA1D	Adrenergic receptor alpha-1	Adra1d Adra1a	chemblDrug	8.10791	Rattus norvegicus	9.78995
PRAZOSIN	ADA1B	Adrenergic receptor alpha-1	Adra1b	chemblDrug	8.10791	Rattus norvegicus	9.78995
PRAZOSIN	ADA2C	Adrenergic receptor alpha-2	Adra2c	chemblDrug	8.10791	Rattus norvegicus	6.84001
PRAZOSIN	ADA2B	Adrenergic receptor alpha-2	Adra2b	chemblDrug	8.10791	Rattus norvegicus	6.84001
PRAZOSIN	ADA2A	Adrenergic receptor alpha-2	Adra2a	chemblDrug	8.10791	Rattus norvegicus	6.84001
PRAZOSIN	ADA1A	Adrenergic receptor alpha-1	Adra1a Adra1c	chemblDrug	8.10791	Rattus norvegicus	9.36002
PRAZOSIN	ADA1D	Adrenergic receptor alpha-1	Adra1d Adra1a	chemblDrug	8.10791	Rattus norvegicus	9.36002
PRAZOSIN	ADA1B	Adrenergic receptor alpha-1	Adra1b	chemblDrug	8.10791	Rattus norvegicus	9.36002
PRAZOSIN	ADA2C	Adrenergic receptor alpha-2	ADRA2C ADRA2L2 ADRA2RL2	chemblDrug	8.10791	Homo sapiens	5
PRAZOSIN	ADA2A	Adrenergic receptor alpha-2	ADRA2A ADRA2R ADRAR	chemblDrug	8.10791	Homo sapiens	5
PRAZOSIN	ADA2B	Adrenergic receptor alpha-2	ADRA2B ADRA2L1 ADRA2RL1	chemblDrug	8.10791	Homo sapiens	5
PRAZOSIN	ADA2C	Adrenergic receptor alpha-2	Adra2c	chemblDrug	8.10791	Rattus norvegicus	5
PRAZOSIN	ADA2B	Adrenergic receptor alpha-2	Adra2b	chemblDrug	8.10791	Rattus norvegicus	5
PRAZOSIN	ADA2A	Adrenergic receptor alpha-2	Adra2a	chemblDrug	8.10791	Rattus norvegicus	5
PRAZOSIN	ADA1D	Adrenergic receptor alpha-1	ADRA1D ADRA1A	chemblDrug	8.10791	Homo sapiens	8.75995
PRAZOSIN	ADA1A	Adrenergic receptor alpha-1	ADRA1A ADRA1C	chemblDrug	8.10791	Homo sapiens	8.75995
PRAZOSIN	ADA1B	Adrenergic receptor alpha-1	ADRA1B	chemblDrug	8.10791	Homo sapiens	8.75995
PRAZOSIN	ADA1A	Adrenergic receptor alpha-1	Adra1a Adra1c	chemblDrug	8.10791	Rattus norvegicus	8.73993
PRAZOSIN	ADA1D	Adrenergic receptor alpha-1	Adra1d Adra1a	chemblDrug	8.10791	Rattus norvegicus	8.73993
PRAZOSIN	ADA1B	Adrenergic receptor alpha-1	Adra1b	chemblDrug	8.10791	Rattus norvegicus	8.73993
PRAZOSIN	ADA2C	Adrenergic receptor alpha-2	Adra2c	chemblDrug	8.10791	Rattus norvegicus	5.81
PRAZOSIN	ADA2B	Adrenergic receptor alpha-2	Adra2b	chemblDrug	8.10791	Rattus norvegicus	5.81
PRAZOSIN	ADA2A	Adrenergic receptor alpha-2	Adra2a	chemblDrug	8.10791	Rattus norvegicus	5.81
190658	ADA2A	Alpha-2a adrenergic receptor	ADRA2A ADRA2R ADRAR	molregno	4.16445	Homo sapiens	6.9431
190658	ADA2A	Alpha-2a adrenergic receptor	Adra2a	molregno	4.16445	Rattus norvegicus	6.50446
190658	ADA2B	Alpha-2b adrenergic receptor	ADRA2B ADRA2L1 ADRA2RL1	molregno	4.16445	Homo sapiens	6.84771
190658	ADA2C	Alpha-2c adrenergic receptor	ADRA2C ADRA2L2 ADRA2RL2	molregno	4.16445	Homo sapiens	7.19382
ONDANSETRON	5HT3A	Serotonin 3 (5-HT3) receptor	Htr3a 5ht3 Htr3	chemblDrug	5	Rattus norvegicus	8.11919
ONDANSETRON	5HT3B	Serotonin 3 (5-HT3) receptor	Htr3b	chemblDrug	5	Rattus norvegicus	8.11919
PRAZOSIN	ADA1D	Alpha-1d adrenergic receptor	ADRA1D ADRA1A	chemblDrug	8.10791	Homo sapiens	9.49485
PRAZOSIN	ADA1D	Alpha-1d adrenergic receptor	Adra1d Adra1a	chemblDrug	8.10791	Rattus norvegicus	9.10237
PRAZOSIN	ADA1B	Alpha-1b adrenergic receptor	ADRA1B	chemblDrug	8.10791	Homo sapiens	9.49485
PRAZOSIN	ADA1B	Alpha-1b adrenergic receptor	ADRA1B	chemblDrug	8.10791	Homo sapiens	9.49485
PRAZOSIN	ADA1A	Alpha-1a adrenergic receptor	ADRA1A ADRA1C	chemblDrug	8.10791	Homo sapiens	9.29243
PRAZOSIN	ADA1A	Alpha-1a adrenergic receptor	ADRA1A ADRA1C	chemblDrug	8.10791	Bos taurus	9.76955
PRAZOSIN	ADA2A	Alpha-2a adrenergic receptor	ADRA2A ADRA2R ADRAR	chemblDrug	8.10791	Homo sapiens	5.67101
PRAZOSIN	ADA2A	Alpha-2a adrenergic receptor	Adra2a	chemblDrug	8.10791	Rattus norvegicus	5.7778
PRAZOSIN	ADA2B	Alpha-2b adrenergic receptor	ADRA2B ADRA2L1 ADRA2RL1	chemblDrug	8.10791	Homo sapiens	6.43771
PRAZOSIN	ADA2C	Alpha-2c adrenergic receptor	ADRA2C ADRA2L2 ADRA2RL2	chemblDrug	8.10791	Homo sapiens	7.02228
PRAZOSIN	ADA2C	Adrenergic receptor alpha-2	ADRA2C ADRA2L2 ADRA2RL2	chemblDrug	8.10791	Homo sapiens	6.26761
PRAZOSIN	ADA2A	Adrenergic receptor alpha-2	ADRA2A ADRA2R ADRAR	chemblDrug	8.10791	Homo sapiens	6.26761
PRAZOSIN	ADA2B	Adrenergic receptor alpha-2	ADRA2B ADRA2L1 ADRA2RL1	chemblDrug	8.10791	Homo sapiens	6.26761
PRAZOSIN	ADA2C	Adrenergic receptor alpha-2	ADRA2C ADRA2L2 ADRA2RL2	chemblDrug	8.10791	Homo sapiens	5.69897
PRAZOSIN	ADA2A	Adrenergic receptor alpha-2	ADRA2A ADRA2R ADRAR	chemblDrug	8.10791	Homo sapiens	5.69897
PRAZOSIN	ADA2B	Adrenergic receptor alpha-2	ADRA2B ADRA2L1 ADRA2RL1	chemblDrug	8.10791	Homo sapiens	5.69897
PRAZOSIN	ADA2C	Adrenergic receptor alpha-2	ADRA2C ADRA2L2 ADRA2RL2	chemblDrug	8.10791	Homo sapiens	5.65758
PRAZOSIN	ADA2A	Adrenergic receptor alpha-2	ADRA2A ADRA2R ADRAR	chemblDrug	8.10791	Homo sapiens	5.65758
PRAZOSIN	ADA2B	Adrenergic receptor alpha-2	ADRA2B ADRA2L1 ADRA2RL1	chemblDrug	8.10791	Homo sapiens	5.65758
PRAZOSIN	ADA2C	Adrenergic receptor alpha-2	ADRA2C ADRA2L2 ADRA2RL2	chemblDrug	8.10791	Homo sapiens	5.56864
PRAZOSIN	ADA2A	Adrenergic receptor alpha-2	ADRA2A ADRA2R ADRAR	chemblDrug	8.10791	Homo sapiens	5.56864
PRAZOSIN	ADA2B	Adrenergic receptor alpha-2	ADRA2B ADRA2L1 ADRA2RL1	chemblDrug	8.10791	Homo sapiens	5.56864
PRAZOSIN	ADA2C	Adrenergic receptor alpha-2	ADRA2C ADRA2L2 ADRA2RL2	chemblDrug	8.10791	Homo sapiens	5.79588
PRAZOSIN	ADA2A	Adrenergic receptor alpha-2	ADRA2A ADRA2R ADRAR	chemblDrug	8.10791	Homo sapiens	5.79588
PRAZOSIN	ADA2B	Adrenergic receptor alpha-2	ADRA2B ADRA2L1 ADRA2RL1	chemblDrug	8.10791	Homo sapiens	5.79588
PRAZOSIN	ADA2A	Alpha-2a adrenergic receptor	ADRA2A A2AR	chemblDrug	8.10791	Sus scrofa	5.38722
PRAZOSIN	ADA2C	Adrenergic receptor alpha-2	Adra2c	chemblDrug	8.10791	Rattus norvegicus	8.30103
PRAZOSIN	ADA2B	Adrenergic receptor alpha-2	Adra2b	chemblDrug	8.10791	Rattus norvegicus	8.30103
PRAZOSIN	ADA2A	Adrenergic receptor alpha-2	Adra2a	chemblDrug	8.10791	Rattus norvegicus	8.30103
PRAZOSIN	ADA2C	Adrenergic receptor alpha-2	Adra2c	chemblDrug	8.10791	Rattus norvegicus	7.29243
PRAZOSIN	ADA2B	Adrenergic receptor alpha-2	Adra2b	chemblDrug	8.10791	Rattus norvegicus	7.29243
PRAZOSIN	ADA2A	Adrenergic receptor alpha-2	Adra2a	chemblDrug	8.10791	Rattus norvegicus	7.29243
PRAZOSIN	ADA2C	Alpha-2 adrenergic receptor	Adra2c	chemblDrug	8.10791	Mus musculus	7.88606
PRAZOSIN	ADA2B	Alpha-2 adrenergic receptor	Adra2b	chemblDrug	8.10791	Mus musculus	7.88606
PRAZOSIN	ADA2A	Alpha-2 adrenergic receptor	Adra2a	chemblDrug	8.10791	Mus musculus	7.88606
PRAZOSIN	ADA2C	Adrenergic receptor alpha-2	ADRA2C ADRA2L2 ADRA2RL2	chemblDrug	8.10791	Homo sapiens	6.96658
PRAZOSIN	ADA2A	Adrenergic receptor alpha-2	ADRA2A ADRA2R ADRAR	chemblDrug	8.10791	Homo sapiens	6.96658
PRAZOSIN	ADA2B	Adrenergic receptor alpha-2	ADRA2B ADRA2L1 ADRA2RL1	chemblDrug	8.10791	Homo sapiens	6.96658
PRAZOSIN	ADA2C	Adrenergic receptor alpha-2	Adra2c	chemblDrug	8.10791	Rattus norvegicus	7.33724
PRAZOSIN	ADA2B	Adrenergic receptor alpha-2	Adra2b	chemblDrug	8.10791	Rattus norvegicus	7.33724
PRAZOSIN	ADA2A	Adrenergic receptor alpha-2	Adra2a	chemblDrug	8.10791	Rattus norvegicus	7.33724
PRAZOSIN	ADA2C	Adrenergic receptor alpha-2	ADRA2C ADRA2L2 ADRA2RL2	chemblDrug	8.10791	Homo sapiens	7.4437
PRAZOSIN	ADA2A	Adrenergic receptor alpha-2	ADRA2A ADRA2R ADRAR	chemblDrug	8.10791	Homo sapiens	7.4437
PRAZOSIN	ADA2B	Adrenergic receptor alpha-2	ADRA2B ADRA2L1 ADRA2RL1	chemblDrug	8.10791	Homo sapiens	7.4437
PRAZOSIN	ADA2C	Adrenergic receptor alpha-2	ADRA2C ADRA2L2 ADRA2RL2	chemblDrug	8.10791	Homo sapiens	7.46852
PRAZOSIN	ADA2A	Adrenergic receptor alpha-2	ADRA2A ADRA2R ADRAR	chemblDrug	8.10791	Homo sapiens	7.46852
PRAZOSIN	ADA2B	Adrenergic receptor alpha-2	ADRA2B ADRA2L1 ADRA2RL1	chemblDrug	8.10791	Homo sapiens	7.46852
PRAZOSIN	ADA2C	Adrenergic receptor alpha-2	ADRA2C ADRA2L2 ADRA2RL2	chemblDrug	8.10791	Homo sapiens	6.91009
PRAZOSIN	ADA2A	Adrenergic receptor alpha-2	ADRA2A ADRA2R ADRAR	chemblDrug	8.10791	Homo sapiens	6.91009
PRAZOSIN	ADA2B	Adrenergic receptor alpha-2	ADRA2B ADRA2L1 ADRA2RL1	chemblDrug	8.10791	Homo sapiens	6.91009
PRAZOSIN	ADA2C	Adrenergic receptor alpha-2	ADRA2C ADRA2L2 ADRA2RL2	chemblDrug	8.10791	Homo sapiens	7.39794
PRAZOSIN	ADA2A	Adrenergic receptor alpha-2	ADRA2A ADRA2R ADRAR	chemblDrug	8.10791	Homo sapiens	7.39794
PRAZOSIN	ADA2B	Adrenergic receptor alpha-2	ADRA2B ADRA2L1 ADRA2RL1	chemblDrug	8.10791	Homo sapiens	7.39794
PRAZOSIN	ADA2C	Alpha-2 adrenergic receptor	Adra2c	chemblDrug	8.10791	Mus musculus	7.01323
PRAZOSIN	ADA2B	Alpha-2 adrenergic receptor	Adra2b	chemblDrug	8.10791	Mus musculus	7.01323
PRAZOSIN	ADA2A	Alpha-2 adrenergic receptor	Adra2a	chemblDrug	8.10791	Mus musculus	7.01323
PRAZOSIN	ADA2C	Adrenergic receptor alpha-2	Adra2c	chemblDrug	8.10791	Rattus norvegicus	7.27572
PRAZOSIN	ADA2B	Adrenergic receptor alpha-2	Adra2b	chemblDrug	8.10791	Rattus norvegicus	7.27572
PRAZOSIN	ADA2A	Adrenergic receptor alpha-2	Adra2a	chemblDrug	8.10791	Rattus norvegicus	7.27572
PRAZOSIN	ADA2C	Adrenergic receptor alpha-2	ADRA2C ADRA2L2 ADRA2RL2	chemblDrug	8.10791	Homo sapiens	5.64589
PRAZOSIN	ADA2A	Adrenergic receptor alpha-2	ADRA2A ADRA2R ADRAR	chemblDrug	8.10791	Homo sapiens	5.64589
PRAZOSIN	ADA2B	Adrenergic receptor alpha-2	ADRA2B ADRA2L1 ADRA2RL1	chemblDrug	8.10791	Homo sapiens	5.64589
PRAZOSIN	ADA2C	Adrenergic receptor alpha-2	Adra2c	chemblDrug	8.10791	Rattus norvegicus	5.74473
PRAZOSIN	ADA2B	Adrenergic receptor alpha-2	Adra2b	chemblDrug	8.10791	Rattus norvegicus	5.74473
PRAZOSIN	ADA2A	Adrenergic receptor alpha-2	Adra2a	chemblDrug	8.10791	Rattus norvegicus	5.74473
PRAZOSIN	ADA2C	Adrenergic receptor alpha-2	Adra2c	chemblDrug	8.10791	Rattus norvegicus	5.72125
PRAZOSIN	ADA2B	Adrenergic receptor alpha-2	Adra2b	chemblDrug	8.10791	Rattus norvegicus	5.72125
PRAZOSIN	ADA2A	Adrenergic receptor alpha-2	Adra2a	chemblDrug	8.10791	Rattus norvegicus	5.72125
PRAZOSIN	ADA2C	Adrenergic receptor alpha-2	Adra2c	chemblDrug	8.10791	Rattus norvegicus	6.34008
PRAZOSIN	ADA2B	Adrenergic receptor alpha-2	Adra2b	chemblDrug	8.10791	Rattus norvegicus	6.34008
PRAZOSIN	ADA2A	Adrenergic receptor alpha-2	Adra2a	chemblDrug	8.10791	Rattus norvegicus	6.34008
PRAZOSIN	ADA2C	Adrenergic receptor alpha-2	Adra2c	chemblDrug	8.10791	Rattus norvegicus	5.72125
PRAZOSIN	ADA2B	Adrenergic receptor alpha-2	Adra2b	chemblDrug	8.10791	Rattus norvegicus	5.72125
PRAZOSIN	ADA2A	Adrenergic receptor alpha-2	Adra2a	chemblDrug	8.10791	Rattus norvegicus	5.72125
PRAZOSIN	ADA2A	Alpha-2a adrenergic receptor	ADRA2A	chemblDrug	8.10791	Bos taurus	6.97469
PRAZOSIN	ADA2C	Adrenergic receptor alpha-2	Adra2c	chemblDrug	8.10791	Rattus norvegicus	5.68508
PRAZOSIN	ADA2B	Adrenergic receptor alpha-2	Adra2b	chemblDrug	8.10791	Rattus norvegicus	5.68508
PRAZOSIN	ADA2A	Adrenergic receptor alpha-2	Adra2a	chemblDrug	8.10791	Rattus norvegicus	5.68508
PRAZOSIN	ADA2C	Alpha-2 adrenergic receptor	Adra2c	chemblDrug	8.10791	Mus musculus	5.66756
PRAZOSIN	ADA2B	Alpha-2 adrenergic receptor	Adra2b	chemblDrug	8.10791	Mus musculus	5.66756
PRAZOSIN	ADA2A	Alpha-2 adrenergic receptor	Adra2a	chemblDrug	8.10791	Mus musculus	5.66756
PRAZOSIN	ADA1A	Adrenergic receptor alpha-1	Adra1a Adra1c	chemblDrug	8.10791	Rattus norvegicus	5.94
PRAZOSIN	ADA1D	Adrenergic receptor alpha-1	Adra1d Adra1a	chemblDrug	8.10791	Rattus norvegicus	5.94
PRAZOSIN	ADA1B	Adrenergic receptor alpha-1	Adra1b	chemblDrug	8.10791	Rattus norvegicus	5.94
PRAZOSIN	ADA1A	Adrenergic receptor alpha-1	Adra1a Adra1c	chemblDrug	8.10791	Rattus norvegicus	8.18
PRAZOSIN	ADA1D	Adrenergic receptor alpha-1	Adra1d Adra1a	chemblDrug	8.10791	Rattus norvegicus	8.18
PRAZOSIN	ADA1B	Adrenergic receptor alpha-1	Adra1b	chemblDrug	8.10791	Rattus norvegicus	8.18
PRAZOSIN	ADA1A	Adrenergic receptor alpha-1	Adra1a Adra1c	chemblDrug	8.10791	Rattus norvegicus	8.85387
PRAZOSIN	ADA1D	Adrenergic receptor alpha-1	Adra1d Adra1a	chemblDrug	8.10791	Rattus norvegicus	8.85387
PRAZOSIN	ADA1B	Adrenergic receptor alpha-1	Adra1b	chemblDrug	8.10791	Rattus norvegicus	8.85387
PRAZOSIN	DRD2	Dopamine D2 receptor	Drd2	chemblDrug	8.10791	Rattus norvegicus	4.95861
PRAZOSIN	ADA1A	Adrenergic receptor alpha-1	Adra1a Adra1c	chemblDrug	8.10791	Rattus norvegicus	9.4437
PRAZOSIN	ADA1D	Adrenergic receptor alpha-1	Adra1d Adra1a	chemblDrug	8.10791	Rattus norvegicus	9.4437
PRAZOSIN	ADA1B	Adrenergic receptor alpha-1	Adra1b	chemblDrug	8.10791	Rattus norvegicus	9.4437
15242	ADA1D	Adrenergic receptor alpha-1	ADRA1D ADRA1A	molregno	4.21619	Homo sapiens	7.04001
15242	ADA1A	Adrenergic receptor alpha-1	ADRA1A ADRA1C	molregno	4.21619	Homo sapiens	7.04001
15242	ADA1B	Adrenergic receptor alpha-1	ADRA1B	molregno	4.21619	Homo sapiens	7.04001
15242	ADA1A	Adrenergic receptor alpha-1	Adra1a Adra1c	molregno	4.21619	Rattus norvegicus	7.04576
15242	ADA1D	Adrenergic receptor alpha-1	Adra1d Adra1a	molregno	4.21619	Rattus norvegicus	7.04576
15242	ADA1B	Adrenergic receptor alpha-1	Adra1b	molregno	4.21619	Rattus norvegicus	7.04576
15242	ADA2C	Adrenergic receptor alpha-2	Adra2c	molregno	4.21619	Rattus norvegicus	6
15242	ADA2B	Adrenergic receptor alpha-2	Adra2b	molregno	4.21619	Rattus norvegicus	6
15242	ADA2A	Adrenergic receptor alpha-2	Adra2a	molregno	4.21619	Rattus norvegicus	6
ONDANSETRON	5HT3A	Serotonin 3a (5-HT3a) receptor	HTR3A 5HT3R HTR3	chemblDrug	5	Homo sapiens	7.79048
ONDANSETRON	5HT3A	Serotonin 3 (5-HT3) receptor	Htr3a 5ht3 Htr3	chemblDrug	5	Rattus norvegicus	6.58495
ONDANSETRON	5HT3B	Serotonin 3 (5-HT3) receptor	Htr3b	chemblDrug	5	Rattus norvegicus	6.58495
ONDANSETRON	5HT3A	Serotonin 3 (5-HT3) receptor	Htr3a 5ht3 Htr3	chemblDrug	5	Rattus norvegicus	5.22962
ONDANSETRON	5HT3B	Serotonin 3 (5-HT3) receptor	Htr3b	chemblDrug	5	Rattus norvegicus	5.22962
PRAZOSIN	SCN2A	Sodium channel alpha subunits; brain (Types I, II, III)	SCN2A NAC2 SCN2A1 SCN2A2	chemblDrug	8.10791	Homo sapiens	4.99568
PRAZOSIN	SCN3A	Sodium channel alpha subunits; brain (Types I, II, III)	SCN3A KIAA1356 NAC3	chemblDrug	8.10791	Homo sapiens	4.99568
PRAZOSIN	SCN1A	Sodium channel alpha subunits; brain (Types I, II, III)	SCN1A NAC1 SCN1	chemblDrug	8.10791	Homo sapiens	4.99568
PRAZOSIN	SCN2A	Sodium channel alpha subunits; brain (Types I, II, III)	SCN2A NAC2 SCN2A1 SCN2A2	chemblDrug	8.10791	Homo sapiens	5.6139
PRAZOSIN	SCN3A	Sodium channel alpha subunits; brain (Types I, II, III)	SCN3A KIAA1356 NAC3	chemblDrug	8.10791	Homo sapiens	5.6139
PRAZOSIN	SCN1A	Sodium channel alpha subunits; brain (Types I, II, III)	SCN1A NAC1 SCN1	chemblDrug	8.10791	Homo sapiens	5.6139
15203	ADA1D	Adrenergic receptor alpha-1	ADRA1D ADRA1A	molregno	4.3851	Homo sapiens	7.28001
15203	ADA1A	Adrenergic receptor alpha-1	ADRA1A ADRA1C	molregno	4.3851	Homo sapiens	7.28001
15203	ADA1B	Adrenergic receptor alpha-1	ADRA1B	molregno	4.3851	Homo sapiens	7.28001
15203	ADA1A	Adrenergic receptor alpha-1	Adra1a Adra1c	molregno	4.3851	Rattus norvegicus	7.25964
15203	ADA1D	Adrenergic receptor alpha-1	Adra1d Adra1a	molregno	4.3851	Rattus norvegicus	7.25964
15203	ADA1B	Adrenergic receptor alpha-1	Adra1b	molregno	4.3851	Rattus norvegicus	7.25964
15203	ADA2C	Adrenergic receptor alpha-2	Adra2c	molregno	4.3851	Rattus norvegicus	6.22185
15203	ADA2B	Adrenergic receptor alpha-2	Adra2b	molregno	4.3851	Rattus norvegicus	6.22185
15203	ADA2A	Adrenergic receptor alpha-2	Adra2a	molregno	4.3851	Rattus norvegicus	6.22185
PRAZOSIN	ADA1A	Alpha-1a adrenergic receptor	ADRA1A ADRA1C	chemblDrug	8.10791	Homo sapiens	9.22185
PRAZOSIN	ADA1B	Alpha-1b adrenergic receptor	ADRA1B	chemblDrug	8.10791	Homo sapiens	9.22185
PRAZOSIN	ADA1D	Alpha-1d adrenergic receptor	ADRA1D ADRA1A	chemblDrug	8.10791	Homo sapiens	9.52288
PRAZOSIN	ADA1D	Adrenergic receptor alpha-1	ADRA1D ADRA1A	chemblDrug	8.10791	Homo sapiens	9
PRAZOSIN	ADA1A	Adrenergic receptor alpha-1	ADRA1A ADRA1C	chemblDrug	8.10791	Homo sapiens	9
PRAZOSIN	ADA1B	Adrenergic receptor alpha-1	ADRA1B	chemblDrug	8.10791	Homo sapiens	9
PRAZOSIN	ADA2C	Adrenergic receptor alpha-2	Adra2c	chemblDrug	8.10791	Rattus norvegicus	8.09691
PRAZOSIN	ADA2B	Adrenergic receptor alpha-2	Adra2b	chemblDrug	8.10791	Rattus norvegicus	8.09691
PRAZOSIN	ADA2A	Adrenergic receptor alpha-2	Adra2a	chemblDrug	8.10791	Rattus norvegicus	8.09691
PRAZOSIN	ADA2C	Adrenergic receptor alpha-2	Adra2c	chemblDrug	8.10791	Rattus norvegicus	6
PRAZOSIN	ADA2B	Adrenergic receptor alpha-2	Adra2b	chemblDrug	8.10791	Rattus norvegicus	6
PRAZOSIN	ADA2A	Adrenergic receptor alpha-2	Adra2a	chemblDrug	8.10791	Rattus norvegicus	6
15274	ADA1D	Adrenergic receptor alpha-1	ADRA1D ADRA1A	molregno	4.3851	Homo sapiens	7.40001
15274	ADA1A	Adrenergic receptor alpha-1	ADRA1A ADRA1C	molregno	4.3851	Homo sapiens	7.40001
15274	ADA1B	Adrenergic receptor alpha-1	ADRA1B	molregno	4.3851	Homo sapiens	7.40001
15274	ADA1A	Adrenergic receptor alpha-1	Adra1a Adra1c	molregno	4.3851	Rattus norvegicus	7.34679
15274	ADA1D	Adrenergic receptor alpha-1	Adra1d Adra1a	molregno	4.3851	Rattus norvegicus	7.34679
15274	ADA1B	Adrenergic receptor alpha-1	Adra1b	molregno	4.3851	Rattus norvegicus	7.34679
15274	ADA2C	Adrenergic receptor alpha-2	Adra2c	molregno	4.3851	Rattus norvegicus	7
15274	ADA2B	Adrenergic receptor alpha-2	Adra2b	molregno	4.3851	Rattus norvegicus	7
15274	ADA2A	Adrenergic receptor alpha-2	Adra2a	molregno	4.3851	Rattus norvegicus	7
38140	ADA1A	Alpha-1a adrenergic receptor	Adra1a Adra1c	molregno	4.08729	Rattus norvegicus	9.04001
38140	ADA1B	Alpha-1b adrenergic receptor	Adra1b	molregno	4.08729	Rattus norvegicus	9.84013
38140	ADA1D	Alpha-1d adrenergic receptor	Adra1d Adra1a	molregno	4.08729	Rattus norvegicus	9.18997
38140	ADA2C	Adrenergic receptor alpha-2	Adra2c	molregno	4.08729	Rattus norvegicus	6.65999
38140	ADA2B	Adrenergic receptor alpha-2	Adra2b	molregno	4.08729	Rattus norvegicus	6.65999
38140	ADA2A	Adrenergic receptor alpha-2	Adra2a	molregno	4.08729	Rattus norvegicus	6.65999
38140	ADA1A	Alpha-1a adrenergic receptor	ADRA1A ADRA1C	molregno	4.08729	Homo sapiens	9.77989
38140	ADA1B	Alpha-1b adrenergic receptor	ADRA1B	molregno	4.08729	Homo sapiens	9.96019
38140	ADA1D	Alpha-1d adrenergic receptor	ADRA1D ADRA1A	molregno	4.08729	Homo sapiens	9.70997
38140	5HT1A	Serotonin 1a (5-HT1a) receptor	HTR1A ADRB2RL1 ADRBRL1	molregno	4.08729	Homo sapiens	6
38140	ADA2C	Adrenergic receptor alpha-2	Adra2c	molregno	4.08729	Rattus norvegicus	7
38140	ADA2B	Adrenergic receptor alpha-2	Adra2b	molregno	4.08729	Rattus norvegicus	7
38140	ADA2A	Adrenergic receptor alpha-2	Adra2a	molregno	4.08729	Rattus norvegicus	7
38140	DRD2	Dopamine D2 receptor	Drd2	molregno	4.08729	Rattus norvegicus	5.63
PRAZOSIN	ADA1A	Alpha-1a adrenergic receptor	Adra1a Adra1c	chemblDrug	8.10791	Rattus norvegicus	8.59998
PRAZOSIN	ADA1B	Alpha-1b adrenergic receptor	Adra1b	chemblDrug	8.10791	Rattus norvegicus	8.99012
PRAZOSIN	ADA1D	Alpha-1d adrenergic receptor	Adra1d Adra1a	chemblDrug	8.10791	Rattus norvegicus	8.91009
PRAZOSIN	ADA2C	Adrenergic receptor alpha-2	Adra2c	chemblDrug	8.10791	Rattus norvegicus	5.43
PRAZOSIN	ADA2B	Adrenergic receptor alpha-2	Adra2b	chemblDrug	8.10791	Rattus norvegicus	5.43
PRAZOSIN	ADA2A	Adrenergic receptor alpha-2	Adra2a	chemblDrug	8.10791	Rattus norvegicus	5.43
PRAZOSIN	ADA1A	Alpha-1a adrenergic receptor	ADRA1A ADRA1C	chemblDrug	8.10791	Homo sapiens	9.23003
PRAZOSIN	ADA1B	Alpha-1b adrenergic receptor	ADRA1B	chemblDrug	8.10791	Homo sapiens	9.38998
PRAZOSIN	ADA1D	Alpha-1d adrenergic receptor	ADRA1D ADRA1A	chemblDrug	8.10791	Homo sapiens	9.64995
PRAZOSIN	5HT1A	Serotonin 1a (5-HT1a) receptor	HTR1A ADRB2RL1 ADRBRL1	chemblDrug	8.10791	Homo sapiens	6
PRAZOSIN	ADA2C	Adrenergic receptor alpha-2	Adra2c	chemblDrug	8.10791	Rattus norvegicus	6.8
PRAZOSIN	ADA2B	Adrenergic receptor alpha-2	Adra2b	chemblDrug	8.10791	Rattus norvegicus	6.8
PRAZOSIN	ADA2A	Adrenergic receptor alpha-2	Adra2a	chemblDrug	8.10791	Rattus norvegicus	6.8
PRAZOSIN	DRD2	Dopamine D2 receptor	Drd2	chemblDrug	8.10791	Rattus norvegicus	5
296179	AGTRA	Angiotensin II receptor (AT-1) type-1	Agtr1 Agtr1a At1a	molregno	5.87572	Rattus norvegicus	8.08619
296179	AGTRB	Angiotensin II receptor (AT-1) type-1	Agtr1b Agtr1 At1b	molregno	5.87572	Rattus norvegicus	8.08619
ONDANSETRON	GBRD	GABA-A receptor; anion channel	Gabrd	chemblDrug	5	Rattus norvegicus	5
ONDANSETRON	GBRA4	GABA-A receptor; anion channel	Gabra4	chemblDrug	5	Rattus norvegicus	5
ONDANSETRON	GBRG2	GABA-A receptor; anion channel	Gabrg2	chemblDrug	5	Rattus norvegicus	5
ONDANSETRON	GBRA6	GABA-A receptor; anion channel	Gabra6 Gabra-6	chemblDrug	5	Rattus norvegicus	5
ONDANSETRON	GBRA2	GABA-A receptor; anion channel	Gabra2 Gabra-2	chemblDrug	5	Rattus norvegicus	5
ONDANSETRON	GBRG3	GABA-A receptor; anion channel	Gabrg3	chemblDrug	5	Rattus norvegicus	5
ONDANSETRON	GBRA5	GABA-A receptor; anion channel	Gabra5 Gabra-5	chemblDrug	5	Rattus norvegicus	5
ONDANSETRON	GBRP	GABA-A receptor; anion channel	Gabrp	chemblDrug	5	Rattus norvegicus	5
ONDANSETRON	GBRA1	GABA-A receptor; anion channel	Gabra1 Gabra-1	chemblDrug	5	Rattus norvegicus	5
ONDANSETRON	GBRB1	GABA-A receptor; anion channel	Gabrb1 Gabrb-1	chemblDrug	5	Rattus norvegicus	5
ONDANSETRON	GBRG1	GABA-A receptor; anion channel	Gabrg1	chemblDrug	5	Rattus norvegicus	5
ONDANSETRON	GBRB3	GABA-A receptor; anion channel	Gabrb3 Gabrb-3	chemblDrug	5	Rattus norvegicus	5
ONDANSETRON	GBRA3	GABA-A receptor; anion channel	Gabra3 Gabra-3	chemblDrug	5	Rattus norvegicus	5
ONDANSETRON	GBRE	GABA-A receptor; anion channel	Gabre	chemblDrug	5	Rattus norvegicus	5
ONDANSETRON	GBRB2	GABA-A receptor; anion channel	Gabrb2 Gabrb-2	chemblDrug	5	Rattus norvegicus	5
ONDANSETRON	Q91ZM7	GABA-A receptor; anion channel	Gabrq	chemblDrug	5	Rattus norvegicus	5
ONDANSETRON	ACHA7	Neuronal acetylcholine receptor protein alpha-7 subunit	Chrna7 Acra7	chemblDrug	5	Mus musculus	5.52288
ONDANSETRON	5HT3E	Serotonin 3 (5-HT3) receptor	HTR3E	chemblDrug	5	Homo sapiens	7.92082
ONDANSETRON	5HT3D	Serotonin 3 (5-HT3) receptor	HTR3D	chemblDrug	5	Homo sapiens	7.92082
ONDANSETRON	5HT3A	Serotonin 3 (5-HT3) receptor	HTR3A 5HT3R HTR3	chemblDrug	5	Homo sapiens	7.92082
ONDANSETRON	5HT3B	Serotonin 3 (5-HT3) receptor	HTR3B	chemblDrug	5	Homo sapiens	7.92082
ONDANSETRON	5HT3C	Serotonin 3 (5-HT3) receptor	HTR3C	chemblDrug	5	Homo sapiens	7.92082
38703	ADA1A	Alpha-1a adrenergic receptor	Adra1a Adra1c	molregno	4.3104	Rattus norvegicus	7.53003
38703	ADA1B	Alpha-1b adrenergic receptor	Adra1b	molregno	4.3104	Rattus norvegicus	7.48999
38703	ADA1D	Alpha-1d adrenergic receptor	Adra1d Adra1a	molregno	4.3104	Rattus norvegicus	8.54
38703	ADA2C	Adrenergic receptor alpha-2	Adra2c	molregno	4.3104	Rattus norvegicus	5
38703	ADA2B	Adrenergic receptor alpha-2	Adra2b	molregno	4.3104	Rattus norvegicus	5
38703	ADA2A	Adrenergic receptor alpha-2	Adra2a	molregno	4.3104	Rattus norvegicus	5
38703	ADA1A	Alpha-1a adrenergic receptor	ADRA1A ADRA1C	molregno	4.3104	Homo sapiens	9.37997
38703	ADA1B	Alpha-1b adrenergic receptor	ADRA1B	molregno	4.3104	Homo sapiens	8.96981
38703	ADA1D	Alpha-1d adrenergic receptor	ADRA1D ADRA1A	molregno	4.3104	Homo sapiens	9.14002
38703	5HT1A	Serotonin 1a (5-HT1a) receptor	HTR1A ADRB2RL1 ADRBRL1	molregno	4.3104	Homo sapiens	6
38703	ADA2C	Adrenergic receptor alpha-2	Adra2c	molregno	4.3104	Rattus norvegicus	6.23
38703	ADA2B	Adrenergic receptor alpha-2	Adra2b	molregno	4.3104	Rattus norvegicus	6.23
38703	ADA2A	Adrenergic receptor alpha-2	Adra2a	molregno	4.3104	Rattus norvegicus	6.23
38703	DRD2	Dopamine D2 receptor	Drd2	molregno	4.3104	Rattus norvegicus	5
ONDANSETRON	5HT3A	Serotonin 3 (5-HT3) receptor	Htr3a 5ht3 Htr3	chemblDrug	5	Rattus norvegicus	8.50004
ONDANSETRON	5HT3B	Serotonin 3 (5-HT3) receptor	Htr3b	chemblDrug	5	Rattus norvegicus	8.50004
PHENYLEPHRINE	ADA2C	Adrenergic receptor alpha-2	ADRA2C ADRA2L2 ADRA2RL2	chemblDrug	4.08005	Homo sapiens	6.40894
PHENYLEPHRINE	ADA2A	Adrenergic receptor alpha-2	ADRA2A ADRA2R ADRAR	chemblDrug	4.08005	Homo sapiens	6.40894
PHENYLEPHRINE	ADA2B	Adrenergic receptor alpha-2	ADRA2B ADRA2L1 ADRA2RL1	chemblDrug	4.08005	Homo sapiens	6.40894
PHENYLEPHRINE	ADRB1	Adrenergic receptor beta; ADRB1 & ADRB3	ADRB1 ADRB1R B1AR	chemblDrug	4.08005	Homo sapiens	4.88606
PHENYLEPHRINE	ADRB3	Adrenergic receptor beta; ADRB1 & ADRB3	ADRB3 ADRB3R B3AR	chemblDrug	4.08005	Homo sapiens	4.88606
ONDANSETRON	5HT3A	Serotonin 3 (5-HT3) receptor	Htr3a 5ht3 Htr3	chemblDrug	5	Rattus norvegicus	5.99347
ONDANSETRON	5HT3B	Serotonin 3 (5-HT3) receptor	Htr3b	chemblDrug	5	Rattus norvegicus	5.99347
ONDANSETRON	5HT3A	Serotonin 3 (5-HT3) receptor	Htr3a 5ht3 Htr3	chemblDrug	5	Rattus norvegicus	5.52956
ONDANSETRON	5HT3B	Serotonin 3 (5-HT3) receptor	Htr3b	chemblDrug	5	Rattus norvegicus	5.52956
ONDANSETRON	5HT3A	Serotonin 3 (5-HT3) receptor	Htr3a 5ht3 Htr3	chemblDrug	5	Rattus norvegicus	4.51744
ONDANSETRON	5HT3B	Serotonin 3 (5-HT3) receptor	Htr3b	chemblDrug	5	Rattus norvegicus	4.51744
ONDANSETRON	5HT3A	Serotonin 3 (5-HT3) receptor	Htr3a 5ht3 Htr3	chemblDrug	5	Rattus norvegicus	6.01894
ONDANSETRON	5HT3B	Serotonin 3 (5-HT3) receptor	Htr3b	chemblDrug	5	Rattus norvegicus	6.01894
ONDANSETRON	5HT3A	Serotonin 3 (5-HT3) receptor	Htr3a 5ht3 Htr3	chemblDrug	5	Rattus norvegicus	5.99347
ONDANSETRON	5HT3B	Serotonin 3 (5-HT3) receptor	Htr3b	chemblDrug	5	Rattus norvegicus	5.99347
ONDANSETRON	ACHA3	Neuronal acetylcholine receptor; alpha3/beta4	CHRNA3 NACHRA3	chemblDrug	5	Homo sapiens	4.56864
ONDANSETRON	ACHB4	Neuronal acetylcholine receptor; alpha3/beta4	CHRNB4	chemblDrug	5	Homo sapiens	4.56864
ONDANSETRON	ACHA3	Neuronal acetylcholine receptor; alpha3/beta4	CHRNA3 NACHRA3	chemblDrug	5	Homo sapiens	4.56864
ONDANSETRON	ACHB4	Neuronal acetylcholine receptor; alpha3/beta4	CHRNB4	chemblDrug	5	Homo sapiens	4.56864
ONDANSETRON	ACHA7	Neuronal acetylcholine receptor protein alpha-7 subunit	Chrna7 Acra7	chemblDrug	5	Rattus norvegicus	4.60206
PRAZOSIN	ADA1A	Adrenergic receptor alpha-1	Adra1a Adra1c	chemblDrug	8.10791	Rattus norvegicus	9.21997
PRAZOSIN	ADA1D	Adrenergic receptor alpha-1	Adra1d Adra1a	chemblDrug	8.10791	Rattus norvegicus	9.21997
PRAZOSIN	ADA1B	Adrenergic receptor alpha-1	Adra1b	chemblDrug	8.10791	Rattus norvegicus	9.21997
PRAZOSIN	ADA2C	Adrenergic receptor alpha-2	Adra2c	chemblDrug	8.10791	Rattus norvegicus	6.19
PRAZOSIN	ADA2B	Adrenergic receptor alpha-2	Adra2b	chemblDrug	8.10791	Rattus norvegicus	6.19
PRAZOSIN	ADA2A	Adrenergic receptor alpha-2	Adra2a	chemblDrug	8.10791	Rattus norvegicus	6.19
1763632	ADA1A	Adrenergic receptor alpha-1	Adra1a Adra1c	molregno	4.30379	Rattus norvegicus	8.33724
1763632	ADA1D	Adrenergic receptor alpha-1	Adra1d Adra1a	molregno	4.30379	Rattus norvegicus	8.33724
1763632	ADA1B	Adrenergic receptor alpha-1	Adra1b	molregno	4.30379	Rattus norvegicus	8.33724
38140	ADA1A	Adrenergic receptor alpha-1	Adra1a Adra1c	molregno	4.08729	Rattus norvegicus	8.92996
38140	ADA1D	Adrenergic receptor alpha-1	Adra1d Adra1a	molregno	4.08729	Rattus norvegicus	8.92996
38140	ADA1B	Adrenergic receptor alpha-1	Adra1b	molregno	4.08729	Rattus norvegicus	8.92996
38140	ADA2C	Adrenergic receptor alpha-2	Adra2c	molregno	4.08729	Rattus norvegicus	6.84001
38140	ADA2B	Adrenergic receptor alpha-2	Adra2b	molregno	4.08729	Rattus norvegicus	6.84001
38140	ADA2A	Adrenergic receptor alpha-2	Adra2a	molregno	4.08729	Rattus norvegicus	6.84001
190658	ADA1A	Alpha-1a adrenergic receptor	ADRA1A ADRA1C	molregno	4.16445	Homo sapiens	7.48149
190658	ADA1B	Alpha-1b adrenergic receptor	ADRA1B	molregno	4.16445	Homo sapiens	7.06048
190658	ADA1D	Alpha-1d adrenergic receptor	ADRA1D ADRA1A	molregno	4.16445	Homo sapiens	7.48149
190658	ADA2A	Alpha-2a adrenergic receptor	ADRA2A ADRA2R ADRAR	molregno	4.16445	Homo sapiens	6.9431
190658	ADA2B	Alpha-2b adrenergic receptor	ADRA2B ADRA2L1 ADRA2RL1	molregno	4.16445	Homo sapiens	6.84771
190658	ADA2C	Alpha-2c adrenergic receptor	ADRA2C ADRA2L2 ADRA2RL2	molregno	4.16445	Homo sapiens	7.19382
254585	ADA1A	Adrenergic receptor alpha-1	Adra1a Adra1c	molregno	4.15892	Rattus norvegicus	7.88606
254585	ADA1D	Adrenergic receptor alpha-1	Adra1d Adra1a	molregno	4.15892	Rattus norvegicus	7.88606
254585	ADA1B	Adrenergic receptor alpha-1	Adra1b	molregno	4.15892	Rattus norvegicus	7.88606
PRAZOSIN	ADA1A	Adrenergic receptor alpha-1	Adra1a Adra1c	chemblDrug	8.10791	Rattus norvegicus	9.29999
PRAZOSIN	ADA1D	Adrenergic receptor alpha-1	Adra1d Adra1a	chemblDrug	8.10791	Rattus norvegicus	9.29999
PRAZOSIN	ADA1B	Adrenergic receptor alpha-1	Adra1b	chemblDrug	8.10791	Rattus norvegicus	9.29999
PRAZOSIN	ADA1A	Adrenergic receptor alpha-1	Adra1a Adra1c	chemblDrug	8.10791	Rattus norvegicus	8.54
PRAZOSIN	ADA1D	Adrenergic receptor alpha-1	Adra1d Adra1a	chemblDrug	8.10791	Rattus norvegicus	8.54
PRAZOSIN	ADA1B	Adrenergic receptor alpha-1	Adra1b	chemblDrug	8.10791	Rattus norvegicus	8.54
PRAZOSIN	ADA2C	Adrenergic receptor alpha-2	Adra2c	chemblDrug	8.10791	Rattus norvegicus	5.43
PRAZOSIN	ADA2B	Adrenergic receptor alpha-2	Adra2b	chemblDrug	8.10791	Rattus norvegicus	5.43
PRAZOSIN	ADA2A	Adrenergic receptor alpha-2	Adra2a	chemblDrug	8.10791	Rattus norvegicus	5.43
1383696	ADA1A	Adrenergic receptor alpha-1	Adra1a Adra1c	molregno	4.15892	Rattus norvegicus	6
1383696	ADA1D	Adrenergic receptor alpha-1	Adra1d Adra1a	molregno	4.15892	Rattus norvegicus	6
1383696	ADA1B	Adrenergic receptor alpha-1	Adra1b	molregno	4.15892	Rattus norvegicus	6
1383638	ADA1A	Adrenergic receptor alpha-1	Adra1a Adra1c	molregno	4.15892	Rattus norvegicus	6
1383638	ADA1D	Adrenergic receptor alpha-1	Adra1d Adra1a	molregno	4.15892	Rattus norvegicus	6
1383638	ADA1B	Adrenergic receptor alpha-1	Adra1b	molregno	4.15892	Rattus norvegicus	6
1387489	ADA1A	Adrenergic receptor alpha-1	Adra1a Adra1c	molregno	4.30379	Rattus norvegicus	7.4437
1387489	ADA1D	Adrenergic receptor alpha-1	Adra1d Adra1a	molregno	4.30379	Rattus norvegicus	7.4437
1387489	ADA1B	Adrenergic receptor alpha-1	Adra1b	molregno	4.30379	Rattus norvegicus	7.4437
PRAZOSIN	ADA1A	Adrenergic receptor alpha-1	Adra1a Adra1c	chemblDrug	8.10791	Rattus norvegicus	9.52288
PRAZOSIN	ADA1D	Adrenergic receptor alpha-1	Adra1d Adra1a	chemblDrug	8.10791	Rattus norvegicus	9.52288
PRAZOSIN	ADA1B	Adrenergic receptor alpha-1	Adra1b	chemblDrug	8.10791	Rattus norvegicus	9.52288
126776	CAC1C	Voltage-gated L-type calcium channel alpha-1C subunit	CACNA1C CACH2 CACN2 CACNL1A1 CCHL1A1	molregno	4.10328	Oryctolagus cuniculus	8.29243
128055	CAC1C	Voltage-gated L-type calcium channel alpha-1C subunit	CACNA1C CACH2 CACN2 CACNL1A1 CCHL1A1	molregno	4.1746	Oryctolagus cuniculus	7.51004
ONDANSETRON	5HT3A	Serotonin 3 (5-HT3) receptor	Htr3a 5ht3 Htr3	chemblDrug	5	Rattus norvegicus	8.50004
ONDANSETRON	5HT3B	Serotonin 3 (5-HT3) receptor	Htr3b	chemblDrug	5	Rattus norvegicus	8.50004
127291	CAC1C	Voltage-gated L-type calcium channel alpha-1C subunit	CACNA1C CACH2 CACN2 CACNL1A1 CCHL1A1	molregno	5.59231	Oryctolagus cuniculus	7.19044
ONDANSETRON	5HT3A	Serotonin 3 (5-HT3) receptor	Htr3a 5ht3 Htr3	chemblDrug	5	Rattus norvegicus	8.11919
ONDANSETRON	5HT3B	Serotonin 3 (5-HT3) receptor	Htr3b	chemblDrug	5	Rattus norvegicus	8.11919
PHENYLEPHRINE	ADA2C	Adrenergic receptor alpha-2	Adra2c	chemblDrug	4.08005	Rattus norvegicus	6.56864
PHENYLEPHRINE	ADA2B	Adrenergic receptor alpha-2	Adra2b	chemblDrug	4.08005	Rattus norvegicus	6.56864
PHENYLEPHRINE	ADA2A	Adrenergic receptor alpha-2	Adra2a	chemblDrug	4.08005	Rattus norvegicus	6.56864
PRAZOSIN	ADA2C	Adrenergic receptor alpha-2	Adra2c	chemblDrug	8.10791	Rattus norvegicus	5.34679
PRAZOSIN	ADA2B	Adrenergic receptor alpha-2	Adra2b	chemblDrug	8.10791	Rattus norvegicus	5.34679
PRAZOSIN	ADA2A	Adrenergic receptor alpha-2	Adra2a	chemblDrug	8.10791	Rattus norvegicus	5.34679
127613	CAC1C	Voltage-gated L-type calcium channel alpha-1C subunit	CACNA1C CACH2 CACN2 CACNL1A1 CCHL1A1	molregno	4.23096	Oryctolagus cuniculus	7.60033
128009	CAC1C	Voltage-gated L-type calcium channel alpha-1C subunit	CACNA1C CACH2 CACN2 CACNL1A1 CCHL1A1	molregno	4.71681	Oryctolagus cuniculus	8.48149
127614	CAC1C	Voltage-gated L-type calcium channel alpha-1C subunit	CACNA1C CACH2 CACN2 CACNL1A1 CCHL1A1	molregno	4.81207	Oryctolagus cuniculus	7.87615
128054	CAC1C	Voltage-gated L-type calcium channel alpha-1C subunit	CACNA1C CACH2 CACN2 CACNL1A1 CCHL1A1	molregno	4.57366	Oryctolagus cuniculus	7.82102
126777	CAC1C	Voltage-gated L-type calcium channel alpha-1C subunit	CACNA1C CACH2 CACN2 CACNL1A1 CCHL1A1	molregno	4.24617	Oryctolagus cuniculus	7.60033
127588	CAC1C	Voltage-gated L-type calcium channel alpha-1C subunit	CACNA1C CACH2 CACN2 CACNL1A1 CCHL1A1	molregno	4.95497	Oryctolagus cuniculus	8.10791
127290	CAC1C	Voltage-gated L-type calcium channel alpha-1C subunit	CACNA1C CACH2 CACN2 CACNL1A1 CCHL1A1	molregno	5.59231	Oryctolagus cuniculus	8.85387
ONDANSETRON	5HT3A	Serotonin 3 (5-HT3) receptor	Htr3a 5ht3 Htr3	chemblDrug	5	Rattus norvegicus	8.92082
ONDANSETRON	5HT3B	Serotonin 3 (5-HT3) receptor	Htr3b	chemblDrug	5	Rattus norvegicus	8.92082
PRAZOSIN	ADA1A	Adrenergic receptor alpha-1	Adra1a Adra1c	chemblDrug	8.10791	Rattus norvegicus	10.0132
PRAZOSIN	ADA1D	Adrenergic receptor alpha-1	Adra1d Adra1a	chemblDrug	8.10791	Rattus norvegicus	10.0132
PRAZOSIN	ADA1B	Adrenergic receptor alpha-1	Adra1b	chemblDrug	8.10791	Rattus norvegicus	10.0132
ONDANSETRON	5HT3A	Serotonin 3 (5-HT3) receptor	Htr3a 5ht3 Htr3	chemblDrug	5	Rattus norvegicus	8.21042
ONDANSETRON	5HT3B	Serotonin 3 (5-HT3) receptor	Htr3b	chemblDrug	5	Rattus norvegicus	8.21042
PRAZOSIN	ADA1A	Alpha-1a adrenergic receptor	ADRA1A ADRA1C	chemblDrug	8.10791	Homo sapiens	9.56864
PRAZOSIN	ADA1B	Alpha-1b adrenergic receptor	ADRA1B	chemblDrug	8.10791	Homo sapiens	9.67778
PRAZOSIN	ADA1D	Alpha-1d adrenergic receptor	ADRA1D ADRA1A	chemblDrug	8.10791	Homo sapiens	9.52288
PRAZOSIN	ADA2A	Alpha-2a adrenergic receptor	ADRA2A ADRA2R ADRAR	chemblDrug	8.10791	Homo sapiens	6.67778
PRAZOSIN	ADA2B	Alpha-2b adrenergic receptor	ADRA2B ADRA2L1 ADRA2RL1	chemblDrug	8.10791	Homo sapiens	7.88606
PRAZOSIN	ADA2C	Alpha-2c adrenergic receptor	ADRA2C ADRA2L2 ADRA2RL2	chemblDrug	8.10791	Homo sapiens	7.61979
PRAZOSIN	CAC1C	Voltage-gated L-type calcium channel	Cacna1c Cach2 Cacn2 Cacnl1a1 Cchl1a1	chemblDrug	8.10791	Rattus norvegicus	5
PRAZOSIN	CAC1S	Voltage-gated L-type calcium channel	Cacna1s Cach1 Cacn1 Cacnl1a3 Cchl1a3	chemblDrug	8.10791	Rattus norvegicus	5
PRAZOSIN	CAC1D	Voltage-gated L-type calcium channel	Cacna1d Cach3 Cacn4 Cacnl1a2 Cchl1a2	chemblDrug	8.10791	Rattus norvegicus	5
PRAZOSIN	ADA1D	Adrenergic receptor alpha-1	ADRA1D ADRA1A	chemblDrug	8.10791	Homo sapiens	9.41999
PRAZOSIN	ADA1A	Adrenergic receptor alpha-1	ADRA1A ADRA1C	chemblDrug	8.10791	Homo sapiens	9.41999
PRAZOSIN	ADA1B	Adrenergic receptor alpha-1	ADRA1B	chemblDrug	8.10791	Homo sapiens	9.41999
ONDANSETRON	5HT3A	Serotonin 3 (5-HT3) receptor	Htr3a 5ht3 Htr3	chemblDrug	5	Rattus norvegicus	8.48149
ONDANSETRON	5HT3B	Serotonin 3 (5-HT3) receptor	Htr3b	chemblDrug	5	Rattus norvegicus	8.48149
ONDANSETRON	5HT3A	Serotonin 3a (5-HT3a) receptor	HTR3A 5HT3R HTR3	chemblDrug	5	Homo sapiens	7.79588
ONDANSETRON	5HT3A	Serotonin 3 (5-HT3) receptor	Htr3a 5ht3 Htr3	chemblDrug	5	Rattus norvegicus	5.23704
ONDANSETRON	5HT3B	Serotonin 3 (5-HT3) receptor	Htr3b	chemblDrug	5	Rattus norvegicus	5.23704
ONDANSETRON	5HT3E	Serotonin 3 (5-HT3) receptor	HTR3E	chemblDrug	5	Homo sapiens	8.11919
ONDANSETRON	5HT3D	Serotonin 3 (5-HT3) receptor	HTR3D	chemblDrug	5	Homo sapiens	8.11919
ONDANSETRON	5HT3A	Serotonin 3 (5-HT3) receptor	HTR3A 5HT3R HTR3	chemblDrug	5	Homo sapiens	8.11919
ONDANSETRON	5HT3B	Serotonin 3 (5-HT3) receptor	HTR3B	chemblDrug	5	Homo sapiens	8.11919
ONDANSETRON	5HT3C	Serotonin 3 (5-HT3) receptor	HTR3C	chemblDrug	5	Homo sapiens	8.11919
ONDANSETRON	5HT3A	Serotonin 3 (5-HT3) receptor	Htr3a 5ht3 Htr3	chemblDrug	5	Rattus norvegicus	7.79048
ONDANSETRON	5HT3B	Serotonin 3 (5-HT3) receptor	Htr3b	chemblDrug	5	Rattus norvegicus	7.79048
PRAZOSIN	ADA1A	Alpha-1a adrenergic receptor	Adra1a Adra1c	chemblDrug	8.10791	Rattus norvegicus	9.80995
758	ADA1A	Adrenergic receptor alpha-1	Adra1a Adra1c	molregno	4.27227	Rattus norvegicus	9.18709
758	ADA1D	Adrenergic receptor alpha-1	Adra1d Adra1a	molregno	4.27227	Rattus norvegicus	9.18709
758	ADA1B	Adrenergic receptor alpha-1	Adra1b	molregno	4.27227	Rattus norvegicus	9.18709
758	ADA2C	Adrenergic receptor alpha-2	Adra2c	molregno	4.27227	Rattus norvegicus	7.26122
758	ADA2B	Adrenergic receptor alpha-2	Adra2b	molregno	4.27227	Rattus norvegicus	7.26122
758	ADA2A	Adrenergic receptor alpha-2	Adra2a	molregno	4.27227	Rattus norvegicus	7.26122
758	ADA1A	Adrenergic receptor alpha-1	Adra1a Adra1c	molregno	4.27227	Rattus norvegicus	4.74834
758	ADA1D	Adrenergic receptor alpha-1	Adra1d Adra1a	molregno	4.27227	Rattus norvegicus	4.74834
758	ADA1B	Adrenergic receptor alpha-1	Adra1b	molregno	4.27227	Rattus norvegicus	4.74834
758	ADA1A	Adrenergic receptor alpha-1	Adra1a Adra1c	molregno	4.27227	Rattus norvegicus	4.86789
758	ADA1D	Adrenergic receptor alpha-1	Adra1d Adra1a	molregno	4.27227	Rattus norvegicus	4.86789
758	ADA1B	Adrenergic receptor alpha-1	Adra1b	molregno	4.27227	Rattus norvegicus	4.86789
758	ADA1D	Adrenergic receptor alpha	ADRA1D ADRA1A	molregno	4.27227	Homo sapiens	7.41999
758	ADA2C	Adrenergic receptor alpha	ADRA2C ADRA2L2 ADRA2RL2	molregno	4.27227	Homo sapiens	7.41999
758	ADA2A	Adrenergic receptor alpha	ADRA2A ADRA2R ADRAR	molregno	4.27227	Homo sapiens	7.41999
758	ADA1A	Adrenergic receptor alpha	ADRA1A ADRA1C	molregno	4.27227	Homo sapiens	7.41999
758	ADA1B	Adrenergic receptor alpha	ADRA1B	molregno	4.27227	Homo sapiens	7.41999
758	ADA2B	Adrenergic receptor alpha	ADRA2B ADRA2L1 ADRA2RL1	molregno	4.27227	Homo sapiens	7.41999
758	ADA1D	Adrenergic receptor alpha-1	ADRA1D ADRA1A	molregno	4.27227	Homo sapiens	7.74473
758	ADA1A	Adrenergic receptor alpha-1	ADRA1A ADRA1C	molregno	4.27227	Homo sapiens	7.74473
758	ADA1B	Adrenergic receptor alpha-1	ADRA1B	molregno	4.27227	Homo sapiens	7.74473
PRAZOSIN	ADA1A	Adrenergic receptor alpha-1	Adra1a Adra1c	chemblDrug	8.10791	Rattus norvegicus	9.35655
PRAZOSIN	ADA1D	Adrenergic receptor alpha-1	Adra1d Adra1a	chemblDrug	8.10791	Rattus norvegicus	9.35655
PRAZOSIN	ADA1B	Adrenergic receptor alpha-1	Adra1b	chemblDrug	8.10791	Rattus norvegicus	9.35655
517	ADA1A	Adrenergic receptor alpha-1	Adra1a Adra1c	molregno	4.27227	Rattus norvegicus	8.96658
517	ADA1D	Adrenergic receptor alpha-1	Adra1d Adra1a	molregno	4.27227	Rattus norvegicus	8.96658
517	ADA1B	Adrenergic receptor alpha-1	Adra1b	molregno	4.27227	Rattus norvegicus	8.96658
517	ADA2C	Adrenergic receptor alpha-2	Adra2c	molregno	4.27227	Rattus norvegicus	7.27327
517	ADA2B	Adrenergic receptor alpha-2	Adra2b	molregno	4.27227	Rattus norvegicus	7.27327
517	ADA2A	Adrenergic receptor alpha-2	Adra2a	molregno	4.27227	Rattus norvegicus	7.27327
517	ADA1A	Adrenergic receptor alpha-1	Adra1a Adra1c	molregno	4.27227	Rattus norvegicus	4.50991
517	ADA1D	Adrenergic receptor alpha-1	Adra1d Adra1a	molregno	4.27227	Rattus norvegicus	4.50991
517	ADA1B	Adrenergic receptor alpha-1	Adra1b	molregno	4.27227	Rattus norvegicus	4.50991
517	ADA1D	Adrenergic receptor alpha	ADRA1D ADRA1A	molregno	4.27227	Homo sapiens	7.25003
517	ADA2C	Adrenergic receptor alpha	ADRA2C ADRA2L2 ADRA2RL2	molregno	4.27227	Homo sapiens	7.25003
517	ADA2A	Adrenergic receptor alpha	ADRA2A ADRA2R ADRAR	molregno	4.27227	Homo sapiens	7.25003
517	ADA1A	Adrenergic receptor alpha	ADRA1A ADRA1C	molregno	4.27227	Homo sapiens	7.25003
517	ADA1B	Adrenergic receptor alpha	ADRA1B	molregno	4.27227	Homo sapiens	7.25003
517	ADA2B	Adrenergic receptor alpha	ADRA2B ADRA2L1 ADRA2RL1	molregno	4.27227	Homo sapiens	7.25003
517	ADA1D	Adrenergic receptor alpha-1	ADRA1D ADRA1A	molregno	4.27227	Homo sapiens	7.01323
517	ADA1A	Adrenergic receptor alpha-1	ADRA1A ADRA1C	molregno	4.27227	Homo sapiens	7.01323
517	ADA1B	Adrenergic receptor alpha-1	ADRA1B	molregno	4.27227	Homo sapiens	7.01323
PRAZOSIN	ADA1A	Adrenergic receptor alpha-1	Adra1a Adra1c	chemblDrug	8.10791	Rattus norvegicus	9.72125
PRAZOSIN	ADA1D	Adrenergic receptor alpha-1	Adra1d Adra1a	chemblDrug	8.10791	Rattus norvegicus	9.72125
PRAZOSIN	ADA1B	Adrenergic receptor alpha-1	Adra1b	chemblDrug	8.10791	Rattus norvegicus	9.72125
PRAZOSIN	ADA2C	Adrenergic receptor alpha-2	Adra2c	chemblDrug	8.10791	Rattus norvegicus	5.31605
PRAZOSIN	ADA2B	Adrenergic receptor alpha-2	Adra2b	chemblDrug	8.10791	Rattus norvegicus	5.31605
PRAZOSIN	ADA2A	Adrenergic receptor alpha-2	Adra2a	chemblDrug	8.10791	Rattus norvegicus	5.31605
PRAZOSIN	ADA1A	Adrenergic receptor alpha-1	Adra1a Adra1c	chemblDrug	8.10791	Rattus norvegicus	4.97958
PRAZOSIN	ADA1D	Adrenergic receptor alpha-1	Adra1d Adra1a	chemblDrug	8.10791	Rattus norvegicus	4.97958
PRAZOSIN	ADA1B	Adrenergic receptor alpha-1	Adra1b	chemblDrug	8.10791	Rattus norvegicus	4.97958
PRAZOSIN	ADA1A	Adrenergic receptor alpha-1	Adra1a Adra1c	chemblDrug	8.10791	Rattus norvegicus	4.86789
PRAZOSIN	ADA1D	Adrenergic receptor alpha-1	Adra1d Adra1a	chemblDrug	8.10791	Rattus norvegicus	4.86789
PRAZOSIN	ADA1B	Adrenergic receptor alpha-1	Adra1b	chemblDrug	8.10791	Rattus norvegicus	4.86789
PRAZOSIN	ADA1D	Adrenergic receptor alpha	ADRA1D ADRA1A	chemblDrug	8.10791	Homo sapiens	8
PRAZOSIN	ADA2C	Adrenergic receptor alpha	ADRA2C ADRA2L2 ADRA2RL2	chemblDrug	8.10791	Homo sapiens	8
PRAZOSIN	ADA2A	Adrenergic receptor alpha	ADRA2A ADRA2R ADRAR	chemblDrug	8.10791	Homo sapiens	8
PRAZOSIN	ADA1A	Adrenergic receptor alpha	ADRA1A ADRA1C	chemblDrug	8.10791	Homo sapiens	8
PRAZOSIN	ADA1B	Adrenergic receptor alpha	ADRA1B	chemblDrug	8.10791	Homo sapiens	8
PRAZOSIN	ADA2B	Adrenergic receptor alpha	ADRA2B ADRA2L1 ADRA2RL1	chemblDrug	8.10791	Homo sapiens	8
PRAZOSIN	ADA1D	Adrenergic receptor alpha-1	ADRA1D ADRA1A	chemblDrug	8.10791	Homo sapiens	8.34679
PRAZOSIN	ADA1A	Adrenergic receptor alpha-1	ADRA1A ADRA1C	chemblDrug	8.10791	Homo sapiens	8.34679
PRAZOSIN	ADA1B	Adrenergic receptor alpha-1	ADRA1B	chemblDrug	8.10791	Homo sapiens	8.34679
PRAZOSIN	ADA2C	Adrenergic receptor alpha-2	ADRA2C ADRA2L2 ADRA2RL2	chemblDrug	8.10791	Homo sapiens	5.88606
PRAZOSIN	ADA2A	Adrenergic receptor alpha-2	ADRA2A ADRA2R ADRAR	chemblDrug	8.10791	Homo sapiens	5.88606
PRAZOSIN	ADA2B	Adrenergic receptor alpha-2	ADRA2B ADRA2L1 ADRA2RL1	chemblDrug	8.10791	Homo sapiens	5.88606
ONDANSETRON	5HT3E	Serotonin 3 (5-HT3) receptor	HTR3E	chemblDrug	5	Homo sapiens	9.40001
ONDANSETRON	5HT3D	Serotonin 3 (5-HT3) receptor	HTR3D	chemblDrug	5	Homo sapiens	9.40001
ONDANSETRON	5HT3A	Serotonin 3 (5-HT3) receptor	HTR3A 5HT3R HTR3	chemblDrug	5	Homo sapiens	9.40001
ONDANSETRON	5HT3B	Serotonin 3 (5-HT3) receptor	HTR3B	chemblDrug	5	Homo sapiens	9.40001
ONDANSETRON	5HT3C	Serotonin 3 (5-HT3) receptor	HTR3C	chemblDrug	5	Homo sapiens	9.40001
ONDANSETRON	5HT3E	Serotonin 3 (5-HT3) receptor	HTR3E	chemblDrug	5	Homo sapiens	10.1
ONDANSETRON	5HT3D	Serotonin 3 (5-HT3) receptor	HTR3D	chemblDrug	5	Homo sapiens	10.1
ONDANSETRON	5HT3A	Serotonin 3 (5-HT3) receptor	HTR3A 5HT3R HTR3	chemblDrug	5	Homo sapiens	10.1
ONDANSETRON	5HT3B	Serotonin 3 (5-HT3) receptor	HTR3B	chemblDrug	5	Homo sapiens	10.1
ONDANSETRON	5HT3C	Serotonin 3 (5-HT3) receptor	HTR3C	chemblDrug	5	Homo sapiens	10.1
ONDANSETRON	5HT3E	Serotonin 3 (5-HT3) receptor	HTR3E	chemblDrug	5	Homo sapiens	7.29999
ONDANSETRON	5HT3D	Serotonin 3 (5-HT3) receptor	HTR3D	chemblDrug	5	Homo sapiens	7.29999
ONDANSETRON	5HT3A	Serotonin 3 (5-HT3) receptor	HTR3A 5HT3R HTR3	chemblDrug	5	Homo sapiens	7.29999
ONDANSETRON	5HT3B	Serotonin 3 (5-HT3) receptor	HTR3B	chemblDrug	5	Homo sapiens	7.29999
ONDANSETRON	5HT3C	Serotonin 3 (5-HT3) receptor	HTR3C	chemblDrug	5	Homo sapiens	7.29999
ONDANSETRON	5HT3A	Serotonin 3 (5-HT3) receptor	Htr3a 5ht3 Htr3	chemblDrug	5	Rattus norvegicus	8.48004
ONDANSETRON	5HT3B	Serotonin 3 (5-HT3) receptor	Htr3b	chemblDrug	5	Rattus norvegicus	8.48004
PRAZOSIN	ADA1A	Alpha-1a adrenergic receptor	Adra1a Adra1c	chemblDrug	8.10791	Rattus norvegicus	8.59998
PRAZOSIN	ADA1B	Alpha-1b adrenergic receptor	Adra1b	chemblDrug	8.10791	Rattus norvegicus	8.99012
PRAZOSIN	ADA1D	Alpha-1d adrenergic receptor	Adra1d Adra1a	chemblDrug	8.10791	Rattus norvegicus	8.91009
PRAZOSIN	ADA2C	Adrenergic receptor alpha-2	Adra2c	chemblDrug	8.10791	Rattus norvegicus	6.8
PRAZOSIN	ADA2B	Adrenergic receptor alpha-2	Adra2b	chemblDrug	8.10791	Rattus norvegicus	6.8
PRAZOSIN	ADA2A	Adrenergic receptor alpha-2	Adra2a	chemblDrug	8.10791	Rattus norvegicus	6.8
PRAZOSIN	DRD2	Dopamine D2 receptor	Drd2	chemblDrug	8.10791	Rattus norvegicus	5
PRAZOSIN	5HT1A	Serotonin 1a (5-HT1a) receptor	HTR1A ADRB2RL1 ADRBRL1	chemblDrug	8.10791	Homo sapiens	6
CYCLAZOSIN	ADA1A	Alpha-1a adrenergic receptor	Adra1a Adra1c	drug	4.13112	Rattus norvegicus	7.48004
CYCLAZOSIN	ADA1B	Alpha-1b adrenergic receptor	Adra1b	drug	4.13112	Rattus norvegicus	9.16002
CYCLAZOSIN	ADA1D	Alpha-1d adrenergic receptor	Adra1d Adra1a	drug	4.13112	Rattus norvegicus	7.56992
CYCLAZOSIN	ADA2C	Adrenergic receptor alpha-2	Adra2c	drug	4.13112	Rattus norvegicus	6.13
CYCLAZOSIN	ADA2B	Adrenergic receptor alpha-2	Adra2b	drug	4.13112	Rattus norvegicus	6.13
CYCLAZOSIN	ADA2A	Adrenergic receptor alpha-2	Adra2a	drug	4.13112	Rattus norvegicus	6.13
CYCLAZOSIN	DRD2	Dopamine D2 receptor	Drd2	drug	4.13112	Rattus norvegicus	5.08
CYCLAZOSIN	5HT1A	Serotonin 1a (5-HT1a) receptor	HTR1A ADRB2RL1 ADRBRL1	drug	4.13112	Homo sapiens	6
ONDANSETRON	5HT3A	Serotonin 3 (5-HT3) receptor	Htr3a 5ht3 Htr3	chemblDrug	5	Rattus norvegicus	8.79588
ONDANSETRON	5HT3B	Serotonin 3 (5-HT3) receptor	Htr3b	chemblDrug	5	Rattus norvegicus	8.79588
38703	ADA1A	Alpha-1a adrenergic receptor	Adra1a Adra1c	molregno	4.3104	Rattus norvegicus	7.53003
38703	ADA1B	Alpha-1b adrenergic receptor	Adra1b	molregno	4.3104	Rattus norvegicus	7.48999
38703	ADA1D	Alpha-1d adrenergic receptor	Adra1d Adra1a	molregno	4.3104	Rattus norvegicus	8.54
38703	ADA2C	Adrenergic receptor alpha-2	Adra2c	molregno	4.3104	Rattus norvegicus	6.23
38703	ADA2B	Adrenergic receptor alpha-2	Adra2b	molregno	4.3104	Rattus norvegicus	6.23
38703	ADA2A	Adrenergic receptor alpha-2	Adra2a	molregno	4.3104	Rattus norvegicus	6.23
38703	DRD2	Dopamine D2 receptor	Drd2	molregno	4.3104	Rattus norvegicus	8.30103
38703	5HT1A	Serotonin 1a (5-HT1a) receptor	HTR1A ADRB2RL1 ADRBRL1	molregno	4.3104	Homo sapiens	6
38141	ADA1A	Alpha-1a adrenergic receptor	Adra1a Adra1c	molregno	4.38309	Rattus norvegicus	5.75
38141	ADA1B	Alpha-1b adrenergic receptor	Adra1b	molregno	4.38309	Rattus norvegicus	6.93998
38141	ADA1D	Alpha-1d adrenergic receptor	Adra1d Adra1a	molregno	4.38309	Rattus norvegicus	7.33999
ONDANSETRON	5HT3A	Serotonin 3 (5-HT3) receptor	Htr3a 5ht3 Htr3	chemblDrug	5	Rattus norvegicus	5.46852
ONDANSETRON	5HT3B	Serotonin 3 (5-HT3) receptor	Htr3b	chemblDrug	5	Rattus norvegicus	5.46852
ONDANSETRON	ADA2A	Alpha-2a adrenergic receptor	Adra2a	chemblDrug	5	Rattus norvegicus	5
ONDANSETRON	NISCH	Nischarin	NISCH IRAS KIAA0975	chemblDrug	5	Homo sapiens	5
ONDANSETRON	ADRB3	Adrenergic receptor beta	Adrb3 Adrb3r	chemblDrug	5	Rattus norvegicus	5
ONDANSETRON	ADRB1	Adrenergic receptor beta	Adrb1 Adrb1r	chemblDrug	5	Rattus norvegicus	5
ONDANSETRON	ADRB2	Adrenergic receptor beta	Adrb2 Adrb2r	chemblDrug	5	Rattus norvegicus	5
ONDANSETRON	DRD1	Dopamine D1 receptor	Drd1 Drd1a	chemblDrug	5	Rattus norvegicus	5
ONDANSETRON	DRD2	Dopamine D2 receptor	Drd2	chemblDrug	5	Rattus norvegicus	5
ONDANSETRON	DRD3	Dopamine D3 receptor	Drd3	chemblDrug	5	Rattus norvegicus	5
ONDANSETRON	5HT1A	Serotonin 1a (5-HT1a) receptor	Htr1a 5ht1a	chemblDrug	5	Rattus norvegicus	5
ONDANSETRON	5HT1B	Serotonin 1b (5-HT1b) receptor	Htr1b 5ht1b	chemblDrug	5	Rattus norvegicus	5.4318
ONDANSETRON	5HT2C	Serotonin 2c (5-HT2c) receptor	Htr2c 5ht1c Htr1c	chemblDrug	5	Rattus norvegicus	5.30103
ONDANSETRON	5HT1D	Serotonin 1d (5-HT1d) receptor	Htr1d	chemblDrug	5	Rattus norvegicus	4.69897
ONDANSETRON	5HT2A	Serotonin 2 (5-HT2) receptor	Htr2a Htr2	chemblDrug	5	Rattus norvegicus	5
ONDANSETRON	5HT2C	Serotonin 2 (5-HT2) receptor	Htr2c 5ht1c Htr1c	chemblDrug	5	Rattus norvegicus	5
ONDANSETRON	5HT2B	Serotonin 2 (5-HT2) receptor	Htr2b Srl	chemblDrug	5	Rattus norvegicus	5
ONDANSETRON	5HT3A	Serotonin 3 (5-HT3) receptor	Htr3a 5ht3 Htr3	chemblDrug	5	Rattus norvegicus	8.79588
ONDANSETRON	5HT3B	Serotonin 3 (5-HT3) receptor	Htr3b	chemblDrug	5	Rattus norvegicus	8.79588
ONDANSETRON	5HT4R	Serotonin 4 (5-HT4) receptor	Htr4	chemblDrug	5	Rattus norvegicus	5.92082
ONDANSETRON	5HT2A	Serotonin (5-HT) receptor	Htr2a Htr2	chemblDrug	5	Rattus norvegicus	5
ONDANSETRON	5HT1B	Serotonin (5-HT) receptor	Htr1b 5ht1b	chemblDrug	5	Rattus norvegicus	5
ONDANSETRON	5HT7R	Serotonin (5-HT) receptor	Htr7	chemblDrug	5	Rattus norvegicus	5
ONDANSETRON	5HT2C	Serotonin (5-HT) receptor	Htr2c 5ht1c Htr1c	chemblDrug	5	Rattus norvegicus	5
ONDANSETRON	5HT4R	Serotonin (5-HT) receptor	Htr4	chemblDrug	5	Rattus norvegicus	5
ONDANSETRON	5HT1A	Serotonin (5-HT) receptor	Htr1a 5ht1a	chemblDrug	5	Rattus norvegicus	5
ONDANSETRON	5HT3A	Serotonin (5-HT) receptor	Htr3a 5ht3 Htr3	chemblDrug	5	Rattus norvegicus	5
ONDANSETRON	5HT3B	Serotonin (5-HT) receptor	Htr3b	chemblDrug	5	Rattus norvegicus	5
ONDANSETRON	5HT1F	Serotonin (5-HT) receptor	Htr1f 5ht1f	chemblDrug	5	Rattus norvegicus	5
ONDANSETRON	5HT5A	Serotonin (5-HT) receptor	Htr5a 5ht5a	chemblDrug	5	Rattus norvegicus	5
ONDANSETRON	5HT6R	Serotonin (5-HT) receptor	Htr6	chemblDrug	5	Rattus norvegicus	5
ONDANSETRON	5HT5B	Serotonin (5-HT) receptor	Htr5b 5ht5b	chemblDrug	5	Rattus norvegicus	5
ONDANSETRON	5HT2B	Serotonin (5-HT) receptor	Htr2b Srl	chemblDrug	5	Rattus norvegicus	5
ONDANSETRON	5HT1D	Serotonin (5-HT) receptor	Htr1d	chemblDrug	5	Rattus norvegicus	5
ONDANSETRON	5HT2A	Serotonin (5-HT) receptor	Htr2a Htr2	chemblDrug	5	Rattus norvegicus	5
ONDANSETRON	5HT1B	Serotonin (5-HT) receptor	Htr1b 5ht1b	chemblDrug	5	Rattus norvegicus	5
ONDANSETRON	5HT7R	Serotonin (5-HT) receptor	Htr7	chemblDrug	5	Rattus norvegicus	5
ONDANSETRON	5HT2C	Serotonin (5-HT) receptor	Htr2c 5ht1c Htr1c	chemblDrug	5	Rattus norvegicus	5
ONDANSETRON	5HT4R	Serotonin (5-HT) receptor	Htr4	chemblDrug	5	Rattus norvegicus	5
ONDANSETRON	5HT1A	Serotonin (5-HT) receptor	Htr1a 5ht1a	chemblDrug	5	Rattus norvegicus	5
ONDANSETRON	5HT3A	Serotonin (5-HT) receptor	Htr3a 5ht3 Htr3	chemblDrug	5	Rattus norvegicus	5
ONDANSETRON	5HT3B	Serotonin (5-HT) receptor	Htr3b	chemblDrug	5	Rattus norvegicus	5
ONDANSETRON	5HT1F	Serotonin (5-HT) receptor	Htr1f 5ht1f	chemblDrug	5	Rattus norvegicus	5
ONDANSETRON	5HT5A	Serotonin (5-HT) receptor	Htr5a 5ht5a	chemblDrug	5	Rattus norvegicus	5
ONDANSETRON	5HT6R	Serotonin (5-HT) receptor	Htr6	chemblDrug	5	Rattus norvegicus	5
ONDANSETRON	5HT5B	Serotonin (5-HT) receptor	Htr5b 5ht5b	chemblDrug	5	Rattus norvegicus	5
ONDANSETRON	5HT2B	Serotonin (5-HT) receptor	Htr2b Srl	chemblDrug	5	Rattus norvegicus	5
ONDANSETRON	5HT1D	Serotonin (5-HT) receptor	Htr1d	chemblDrug	5	Rattus norvegicus	5
ONDANSETRON	5HT5B	Serotonin 5b (5-HT5b) receptor	Htr5b 5ht5b	chemblDrug	5	Rattus norvegicus	5
ONDANSETRON	HRH1	Histamine H1 receptor	Hrh1	chemblDrug	5	Rattus norvegicus	5
ONDANSETRON	HRH3	Histamine H3 receptor	Hrh3	chemblDrug	5	Rattus norvegicus	5
ONDANSETRON	ACM1	Muscarinic acetylcholine receptor M1	Chrm1 Chrm-1	chemblDrug	5	Rattus norvegicus	5
ONDANSETRON	ACM2	Muscarinic acetylcholine receptor M2	Chrm2 Chrm-2	chemblDrug	5	Rattus norvegicus	5
ONDANSETRON	ACM3	Muscarinic acetylcholine receptor M3	Chrm3 Chrm-3	chemblDrug	5	Rattus norvegicus	5
ONDANSETRON	OPRM	Mu opioid receptor	Oprm1 Ror-b	chemblDrug	5	Rattus norvegicus	5.5376
ONDANSETRON	OPRK	Kappa opioid receptor	Oprk1 Ror-d	chemblDrug	5	Rattus norvegicus	5
ONDANSETRON	OPRD	Delta opioid receptor	Oprd1 Ror-a	chemblDrug	5	Rattus norvegicus	5
ONDANSETRON	GBRD	GABA-A receptor; anion channel	Gabrd	chemblDrug	5	Rattus norvegicus	5
ONDANSETRON	GBRA4	GABA-A receptor; anion channel	Gabra4	chemblDrug	5	Rattus norvegicus	5
ONDANSETRON	GBRG2	GABA-A receptor; anion channel	Gabrg2	chemblDrug	5	Rattus norvegicus	5
ONDANSETRON	GBRA6	GABA-A receptor; anion channel	Gabra6 Gabra-6	chemblDrug	5	Rattus norvegicus	5
ONDANSETRON	GBRA2	GABA-A receptor; anion channel	Gabra2 Gabra-2	chemblDrug	5	Rattus norvegicus	5
ONDANSETRON	GBRG3	GABA-A receptor; anion channel	Gabrg3	chemblDrug	5	Rattus norvegicus	5
ONDANSETRON	GBRA5	GABA-A receptor; anion channel	Gabra5 Gabra-5	chemblDrug	5	Rattus norvegicus	5
ONDANSETRON	GBRP	GABA-A receptor; anion channel	Gabrp	chemblDrug	5	Rattus norvegicus	5
ONDANSETRON	GBRA1	GABA-A receptor; anion channel	Gabra1 Gabra-1	chemblDrug	5	Rattus norvegicus	5
ONDANSETRON	GBRB1	GABA-A receptor; anion channel	Gabrb1 Gabrb-1	chemblDrug	5	Rattus norvegicus	5
ONDANSETRON	GBRG1	GABA-A receptor; anion channel	Gabrg1	chemblDrug	5	Rattus norvegicus	5
ONDANSETRON	GBRB3	GABA-A receptor; anion channel	Gabrb3 Gabrb-3	chemblDrug	5	Rattus norvegicus	5
ONDANSETRON	GBRA3	GABA-A receptor; anion channel	Gabra3 Gabra-3	chemblDrug	5	Rattus norvegicus	5
ONDANSETRON	GBRE	GABA-A receptor; anion channel	Gabre	chemblDrug	5	Rattus norvegicus	5
ONDANSETRON	GBRB2	GABA-A receptor; anion channel	Gabrb2 Gabrb-2	chemblDrug	5	Rattus norvegicus	5
ONDANSETRON	Q91ZM7	GABA-A receptor; anion channel	Gabrq	chemblDrug	5	Rattus norvegicus	5
ONDANSETRON	TRFR	Thyrotropin-releasing hormone receptor	Trhr	chemblDrug	5	Rattus norvegicus	5
ONDANSETRON	LT4R1	Leukotriene B4 receptor 1	Ltb4r Blt	chemblDrug	5	Rattus norvegicus	5
ONDANSETRON	IL6RA	Interleukin-6 receptor alpha chain	Il6r Il6ra	chemblDrug	5	Rattus norvegicus	5
ONDANSETRON	SGMR1	Sigma opioid receptor	Sigmar1 Oprs1	chemblDrug	5	Rattus norvegicus	6.16749
ONDANSETRON	GASR	Cholecystokinin B receptor	Cckbr	chemblDrug	5	Rattus norvegicus	6.16749
ONDANSETRON	CCKAR	Cholecystokinin A receptor	Cckar	chemblDrug	5	Rattus norvegicus	5
ONDANSETRON	GBRD	GABA-A receptor; anion channel	Gabrd	chemblDrug	5	Rattus norvegicus	5
ONDANSETRON	GBRA4	GABA-A receptor; anion channel	Gabra4	chemblDrug	5	Rattus norvegicus	5
ONDANSETRON	GBRG2	GABA-A receptor; anion channel	Gabrg2	chemblDrug	5	Rattus norvegicus	5
ONDANSETRON	GBRA6	GABA-A receptor; anion channel	Gabra6 Gabra-6	chemblDrug	5	Rattus norvegicus	5
ONDANSETRON	GBRA2	GABA-A receptor; anion channel	Gabra2 Gabra-2	chemblDrug	5	Rattus norvegicus	5
ONDANSETRON	GBRG3	GABA-A receptor; anion channel	Gabrg3	chemblDrug	5	Rattus norvegicus	5
ONDANSETRON	GBRA5	GABA-A receptor; anion channel	Gabra5 Gabra-5	chemblDrug	5	Rattus norvegicus	5
ONDANSETRON	GBRP	GABA-A receptor; anion channel	Gabrp	chemblDrug	5	Rattus norvegicus	5
ONDANSETRON	GBRA1	GABA-A receptor; anion channel	Gabra1 Gabra-1	chemblDrug	5	Rattus norvegicus	5
ONDANSETRON	GBRB1	GABA-A receptor; anion channel	Gabrb1 Gabrb-1	chemblDrug	5	Rattus norvegicus	5
ONDANSETRON	GBRG1	GABA-A receptor; anion channel	Gabrg1	chemblDrug	5	Rattus norvegicus	5
ONDANSETRON	GBRB3	GABA-A receptor; anion channel	Gabrb3 Gabrb-3	chemblDrug	5	Rattus norvegicus	5
ONDANSETRON	GBRA3	GABA-A receptor; anion channel	Gabra3 Gabra-3	chemblDrug	5	Rattus norvegicus	5
ONDANSETRON	GBRE	GABA-A receptor; anion channel	Gabre	chemblDrug	5	Rattus norvegicus	5
ONDANSETRON	GBRB2	GABA-A receptor; anion channel	Gabrb2 Gabrb-2	chemblDrug	5	Rattus norvegicus	5
ONDANSETRON	Q91ZM7	GABA-A receptor; anion channel	Gabrq	chemblDrug	5	Rattus norvegicus	5
ONDANSETRON	GLRA4	Glycine receptor alpha-4 chain	Glra4	chemblDrug	5	Mus musculus	5
ONDANSETRON	NMDE3	Glutamate [NMDA] receptor subunit epsilon 3	Grin2c	chemblDrug	5	Rattus norvegicus	5
ONDANSETRON	CAC1C	Voltage-gated L-type calcium channel	Cacna1c Cach2 Cacn2 Cacnl1a1 Cchl1a1	chemblDrug	5	Rattus norvegicus	5
ONDANSETRON	CAC1S	Voltage-gated L-type calcium channel	Cacna1s Cach1 Cacn1 Cacnl1a3 Cchl1a3	chemblDrug	5	Rattus norvegicus	5
ONDANSETRON	CAC1D	Voltage-gated L-type calcium channel	Cacna1d Cach3 Cacn4 Cacnl1a2 Cchl1a2	chemblDrug	5	Rattus norvegicus	5
ONDANSETRON	CAC1C	Voltage-gated L-type calcium channel	Cacna1c Cach2 Cacn2 Cacnl1a1 Cchl1a1	chemblDrug	5	Rattus norvegicus	5
ONDANSETRON	CAC1S	Voltage-gated L-type calcium channel	Cacna1s Cach1 Cacn1 Cacnl1a3 Cchl1a3	chemblDrug	5	Rattus norvegicus	5
ONDANSETRON	CAC1D	Voltage-gated L-type calcium channel	Cacna1d Cach3 Cacn4 Cacnl1a2 Cchl1a2	chemblDrug	5	Rattus norvegicus	5
ONDANSETRON	5HT3A	Serotonin 3 (5-HT3) receptor	Htr3a 5ht3 Htr3	chemblDrug	5	Rattus norvegicus	9.11351
ONDANSETRON	5HT3B	Serotonin 3 (5-HT3) receptor	Htr3b	chemblDrug	5	Rattus norvegicus	9.11351
ONDANSETRON	5HT4R	Serotonin 4 (5-HT4) receptor	Htr4	chemblDrug	5	Rattus norvegicus	6
38140	ADA1A	Alpha-1a adrenergic receptor	Adra1a Adra1c	molregno	4.08729	Rattus norvegicus	9.04001
38140	ADA1B	Alpha-1b adrenergic receptor	Adra1b	molregno	4.08729	Rattus norvegicus	9.84013
38140	ADA1D	Alpha-1d adrenergic receptor	Adra1d Adra1a	molregno	4.08729	Rattus norvegicus	9.18997
38140	ADA2C	Adrenergic receptor alpha-2	Adra2c	molregno	4.08729	Rattus norvegicus	7
38140	ADA2B	Adrenergic receptor alpha-2	Adra2b	molregno	4.08729	Rattus norvegicus	7
38140	ADA2A	Adrenergic receptor alpha-2	Adra2a	molregno	4.08729	Rattus norvegicus	7
38140	DRD2	Dopamine D2 receptor	Drd2	molregno	4.08729	Rattus norvegicus	5.63
38140	5HT1A	Serotonin 1a (5-HT1a) receptor	HTR1A ADRB2RL1 ADRBRL1	molregno	4.08729	Homo sapiens	6
ONDANSETRON	5HT3A	Serotonin 3 (5-HT3) receptor	Htr3a 5ht3 Htr3	chemblDrug	5	Rattus norvegicus	8.27003
ONDANSETRON	5HT3B	Serotonin 3 (5-HT3) receptor	Htr3b	chemblDrug	5	Rattus norvegicus	8.27003
PRAZOSIN	ADA1A	Alpha-1a adrenergic receptor	ADRA1A ADRA1C	chemblDrug	8.10791	Homo sapiens	9.23657
PRAZOSIN	ADA1B	Alpha-1b adrenergic receptor	ADRA1B	chemblDrug	8.10791	Homo sapiens	9.25964
PRAZOSIN	ADA1D	Alpha-1d adrenergic receptor	ADRA1D ADRA1A	chemblDrug	8.10791	Homo sapiens	9.48149
ONDANSETRON	5HT3B	Serotonin 3 receptor (5HT3)	Htr3b	chemblDrug	5	Mus musculus	7.92082
ONDANSETRON	5HT3A	Serotonin 3 receptor (5HT3)	Htr3a 5ht3 Htr3	chemblDrug	5	Mus musculus	7.92082
ONDANSETRON	5HT3A	Serotonin 3 (5-HT3) receptor	Htr3a 5ht3 Htr3	chemblDrug	5	Rattus norvegicus	8.14874
ONDANSETRON	5HT3B	Serotonin 3 (5-HT3) receptor	Htr3b	chemblDrug	5	Rattus norvegicus	8.14874
ONDANSETRON	5HT3A	Serotonin 3 (5-HT3) receptor	Htr3a 5ht3 Htr3	chemblDrug	5	Rattus norvegicus	7.33724
ONDANSETRON	5HT3B	Serotonin 3 (5-HT3) receptor	Htr3b	chemblDrug	5	Rattus norvegicus	7.33724
PRAZOSIN	ADA1A	Adrenergic receptor alpha-1	Adra1a Adra1c	chemblDrug	8.10791	Rattus norvegicus	9.82391
PRAZOSIN	ADA1D	Adrenergic receptor alpha-1	Adra1d Adra1a	chemblDrug	8.10791	Rattus norvegicus	9.82391
PRAZOSIN	ADA1B	Adrenergic receptor alpha-1	Adra1b	chemblDrug	8.10791	Rattus norvegicus	9.82391
PRAZOSIN	ADA2C	Adrenergic receptor alpha-2	Adra2c	chemblDrug	8.10791	Rattus norvegicus	5.31605
PRAZOSIN	ADA2B	Adrenergic receptor alpha-2	Adra2b	chemblDrug	8.10791	Rattus norvegicus	5.31605
PRAZOSIN	ADA2A	Adrenergic receptor alpha-2	Adra2a	chemblDrug	8.10791	Rattus norvegicus	5.31605
ONDANSETRON	5HT3E	Serotonin 3 (5-HT3) receptor	HTR3E	chemblDrug	5	Homo sapiens	9.19997
ONDANSETRON	5HT3D	Serotonin 3 (5-HT3) receptor	HTR3D	chemblDrug	5	Homo sapiens	9.19997
ONDANSETRON	5HT3A	Serotonin 3 (5-HT3) receptor	HTR3A 5HT3R HTR3	chemblDrug	5	Homo sapiens	9.19997
ONDANSETRON	5HT3B	Serotonin 3 (5-HT3) receptor	HTR3B	chemblDrug	5	Homo sapiens	9.19997
ONDANSETRON	5HT3C	Serotonin 3 (5-HT3) receptor	HTR3C	chemblDrug	5	Homo sapiens	9.19997
ONDANSETRON	5HT3E	Serotonin 3 (5-HT3) receptor	HTR3E	chemblDrug	5	Homo sapiens	10.1
ONDANSETRON	5HT3D	Serotonin 3 (5-HT3) receptor	HTR3D	chemblDrug	5	Homo sapiens	10.1
ONDANSETRON	5HT3A	Serotonin 3 (5-HT3) receptor	HTR3A 5HT3R HTR3	chemblDrug	5	Homo sapiens	10.1
ONDANSETRON	5HT3B	Serotonin 3 (5-HT3) receptor	HTR3B	chemblDrug	5	Homo sapiens	10.1
ONDANSETRON	5HT3C	Serotonin 3 (5-HT3) receptor	HTR3C	chemblDrug	5	Homo sapiens	10.1
ONDANSETRON	5HT3E	Serotonin 3 (5-HT3) receptor	HTR3E	chemblDrug	5	Homo sapiens	7.10002
ONDANSETRON	5HT3D	Serotonin 3 (5-HT3) receptor	HTR3D	chemblDrug	5	Homo sapiens	7.10002
ONDANSETRON	5HT3A	Serotonin 3 (5-HT3) receptor	HTR3A 5HT3R HTR3	chemblDrug	5	Homo sapiens	7.10002
ONDANSETRON	5HT3B	Serotonin 3 (5-HT3) receptor	HTR3B	chemblDrug	5	Homo sapiens	7.10002
ONDANSETRON	5HT3C	Serotonin 3 (5-HT3) receptor	HTR3C	chemblDrug	5	Homo sapiens	7.10002
PRAZOSIN	ADA1A	Adrenergic receptor alpha-1	Adra1a Adra1c	chemblDrug	8.10791	Rattus norvegicus	9.61979
PRAZOSIN	ADA1D	Adrenergic receptor alpha-1	Adra1d Adra1a	chemblDrug	8.10791	Rattus norvegicus	9.61979
PRAZOSIN	ADA1B	Adrenergic receptor alpha-1	Adra1b	chemblDrug	8.10791	Rattus norvegicus	9.61979
PRAZOSIN	ADA1A	Adrenergic receptor alpha-1	Adra1a Adra1c	chemblDrug	8.10791	Rattus norvegicus	9.72125
PRAZOSIN	ADA1D	Adrenergic receptor alpha-1	Adra1d Adra1a	chemblDrug	8.10791	Rattus norvegicus	9.72125
PRAZOSIN	ADA1B	Adrenergic receptor alpha-1	Adra1b	chemblDrug	8.10791	Rattus norvegicus	9.72125
PRAZOSIN	ADA2C	Adrenergic receptor alpha-2	Adra2c	chemblDrug	8.10791	Rattus norvegicus	5.31605
PRAZOSIN	ADA2B	Adrenergic receptor alpha-2	Adra2b	chemblDrug	8.10791	Rattus norvegicus	5.31605
PRAZOSIN	ADA2A	Adrenergic receptor alpha-2	Adra2a	chemblDrug	8.10791	Rattus norvegicus	5.31605
PRAZOSIN	ADA2C	Adrenergic receptor alpha-2	Adra2c	chemblDrug	8.10791	Rattus norvegicus	6.85387
PRAZOSIN	ADA2B	Adrenergic receptor alpha-2	Adra2b	chemblDrug	8.10791	Rattus norvegicus	6.85387
PRAZOSIN	ADA2A	Adrenergic receptor alpha-2	Adra2a	chemblDrug	8.10791	Rattus norvegicus	6.85387
PRAZOSIN	ADA1A	Adrenergic receptor alpha-1	Adra1a Adra1c	chemblDrug	8.10791	Rattus norvegicus	9.22185
PRAZOSIN	ADA1D	Adrenergic receptor alpha-1	Adra1d Adra1a	chemblDrug	8.10791	Rattus norvegicus	9.22185
PRAZOSIN	ADA1B	Adrenergic receptor alpha-1	Adra1b	chemblDrug	8.10791	Rattus norvegicus	9.22185
PRAZOSIN	ADA1A	Adrenergic receptor alpha-1	Adra1a Adra1c	chemblDrug	8.10791	Rattus norvegicus	10.9901
PRAZOSIN	ADA1D	Adrenergic receptor alpha-1	Adra1d Adra1a	chemblDrug	8.10791	Rattus norvegicus	10.9901
PRAZOSIN	ADA1B	Adrenergic receptor alpha-1	Adra1b	chemblDrug	8.10791	Rattus norvegicus	10.9901
PRAZOSIN	ADA1A	Adrenergic receptor alpha-1	Adra1a Adra1c	chemblDrug	8.10791	Rattus norvegicus	8.85387
PRAZOSIN	ADA1D	Adrenergic receptor alpha-1	Adra1d Adra1a	chemblDrug	8.10791	Rattus norvegicus	8.85387
PRAZOSIN	ADA1B	Adrenergic receptor alpha-1	Adra1b	chemblDrug	8.10791	Rattus norvegicus	8.85387
PRAZOSIN	ADA1A	Adrenergic receptor alpha-1	Adra1a Adra1c	chemblDrug	8.10791	Rattus norvegicus	8.54
PRAZOSIN	ADA1D	Adrenergic receptor alpha-1	Adra1d Adra1a	chemblDrug	8.10791	Rattus norvegicus	8.54
PRAZOSIN	ADA1B	Adrenergic receptor alpha-1	Adra1b	chemblDrug	8.10791	Rattus norvegicus	8.54
PRAZOSIN	ADA2C	Adrenergic receptor alpha-2	Adra2c	chemblDrug	8.10791	Rattus norvegicus	5.43
PRAZOSIN	ADA2B	Adrenergic receptor alpha-2	Adra2b	chemblDrug	8.10791	Rattus norvegicus	5.43
PRAZOSIN	ADA2A	Adrenergic receptor alpha-2	Adra2a	chemblDrug	8.10791	Rattus norvegicus	5.43
38140	ADA1A	Adrenergic receptor alpha-1	Adra1a Adra1c	molregno	4.08729	Rattus norvegicus	8.92996
38140	ADA1D	Adrenergic receptor alpha-1	Adra1d Adra1a	molregno	4.08729	Rattus norvegicus	8.92996
38140	ADA1B	Adrenergic receptor alpha-1	Adra1b	molregno	4.08729	Rattus norvegicus	8.92996
38140	ADA2C	Adrenergic receptor alpha-2	Adra2c	molregno	4.08729	Rattus norvegicus	6.84001
38140	ADA2B	Adrenergic receptor alpha-2	Adra2b	molregno	4.08729	Rattus norvegicus	6.84001
38140	ADA2A	Adrenergic receptor alpha-2	Adra2a	molregno	4.08729	Rattus norvegicus	6.84001
PRAZOSIN	ADA2C	Adrenergic receptor alpha-2	Adra2c	chemblDrug	8.10791	Rattus norvegicus	6
PRAZOSIN	ADA2B	Adrenergic receptor alpha-2	Adra2b	chemblDrug	8.10791	Rattus norvegicus	6
PRAZOSIN	ADA2A	Adrenergic receptor alpha-2	Adra2a	chemblDrug	8.10791	Rattus norvegicus	6
PRAZOSIN	ADA2C	Adrenergic receptor alpha-2	Adra2c	chemblDrug	8.10791	Rattus norvegicus	6.14
PRAZOSIN	ADA2B	Adrenergic receptor alpha-2	Adra2b	chemblDrug	8.10791	Rattus norvegicus	6.14
PRAZOSIN	ADA2A	Adrenergic receptor alpha-2	Adra2a	chemblDrug	8.10791	Rattus norvegicus	6.14
PRAZOSIN	ADA2C	Adrenergic receptor alpha-2	Adra2c	chemblDrug	8.10791	Rattus norvegicus	9.39794
PRAZOSIN	ADA2B	Adrenergic receptor alpha-2	Adra2b	chemblDrug	8.10791	Rattus norvegicus	9.39794
PRAZOSIN	ADA2A	Adrenergic receptor alpha-2	Adra2a	chemblDrug	8.10791	Rattus norvegicus	9.39794
PRAZOSIN	ADA2C	Adrenergic receptor alpha-2	Adra2c	chemblDrug	8.10791	Rattus norvegicus	8.96019
PRAZOSIN	ADA2B	Adrenergic receptor alpha-2	Adra2b	chemblDrug	8.10791	Rattus norvegicus	8.96019
PRAZOSIN	ADA2A	Adrenergic receptor alpha-2	Adra2a	chemblDrug	8.10791	Rattus norvegicus	8.96019
255747	ADA1A	Adrenergic receptor alpha-1	Adra1a Adra1c	molregno	4.17368	Rattus norvegicus	8.67778
255747	ADA1D	Adrenergic receptor alpha-1	Adra1d Adra1a	molregno	4.17368	Rattus norvegicus	8.67778
255747	ADA1B	Adrenergic receptor alpha-1	Adra1b	molregno	4.17368	Rattus norvegicus	8.67778
255747	ADA1D	Adrenergic receptor alpha-1	ADRA1D ADRA1A	molregno	4.17368	Homo sapiens	7.88606
255747	ADA1A	Adrenergic receptor alpha-1	ADRA1A ADRA1C	molregno	4.17368	Homo sapiens	7.88606
255747	ADA1B	Adrenergic receptor alpha-1	ADRA1B	molregno	4.17368	Homo sapiens	7.88606
PRAZOSIN	ADA1A	Adrenergic receptor alpha-1	Adra1a Adra1c	chemblDrug	8.10791	Rattus norvegicus	9.13077
PRAZOSIN	ADA1D	Adrenergic receptor alpha-1	Adra1d Adra1a	chemblDrug	8.10791	Rattus norvegicus	9.13077
PRAZOSIN	ADA1B	Adrenergic receptor alpha-1	Adra1b	chemblDrug	8.10791	Rattus norvegicus	9.13077
PRAZOSIN	5HT1A	Serotonin 1a (5-HT1a) receptor	Htr1a 5ht1a	chemblDrug	8.10791	Rattus norvegicus	5.62709
PRAZOSIN	ADA1A	Alpha-1a adrenergic receptor	ADRA1A ADRA1C	chemblDrug	8.10791	Homo sapiens	9.23657
PRAZOSIN	ADA1B	Alpha-1b adrenergic receptor	ADRA1B	chemblDrug	8.10791	Homo sapiens	9.55284
PRAZOSIN	ADA1D	Alpha-1d adrenergic receptor	ADRA1D ADRA1A	chemblDrug	8.10791	Homo sapiens	9.5376
PRAZOSIN	ADA1A	Alpha-1a adrenergic receptor	Adra1a Adra1c	chemblDrug	8.10791	Rattus norvegicus	9.52288
PRAZOSIN	ADA1B	Alpha-1b adrenergic receptor	Adra1b	chemblDrug	8.10791	Rattus norvegicus	9.69897
PRAZOSIN	ADA1D	Alpha-1d adrenergic receptor	Adra1d Adra1a	chemblDrug	8.10791	Rattus norvegicus	9.52288
PRAZOSIN	ADA1A	Alpha-1a adrenergic receptor	ADRA1A ADRA1C	chemblDrug	8.10791	Homo sapiens	9.40894
PRAZOSIN	ADA1B	Alpha-1b adrenergic receptor	ADRA1B	chemblDrug	8.10791	Homo sapiens	9.67778
PRAZOSIN	ADA1D	Alpha-1d adrenergic receptor	ADRA1D ADRA1A	chemblDrug	8.10791	Homo sapiens	9.69897
3776	ADA1A	Adrenergic receptor alpha-1	Adra1a Adra1c	molregno	4.86192	Rattus norvegicus	9.33724
3776	ADA1D	Adrenergic receptor alpha-1	Adra1d Adra1a	molregno	4.86192	Rattus norvegicus	9.33724
3776	ADA1B	Adrenergic receptor alpha-1	Adra1b	molregno	4.86192	Rattus norvegicus	9.33724
3776	ADA2C	Adrenergic receptor alpha-2	Adra2c	molregno	4.86192	Rattus norvegicus	7.25727
3776	ADA2B	Adrenergic receptor alpha-2	Adra2b	molregno	4.86192	Rattus norvegicus	7.25727
3776	ADA2A	Adrenergic receptor alpha-2	Adra2a	molregno	4.86192	Rattus norvegicus	7.25727
3840	ADA1A	Adrenergic receptor alpha-1	Adra1a Adra1c	molregno	4.49603	Rattus norvegicus	9.46852
3840	ADA1D	Adrenergic receptor alpha-1	Adra1d Adra1a	molregno	4.49603	Rattus norvegicus	9.46852
3840	ADA1B	Adrenergic receptor alpha-1	Adra1b	molregno	4.49603	Rattus norvegicus	9.46852
3840	ADA2C	Adrenergic receptor alpha-2	Adra2c	molregno	4.49603	Rattus norvegicus	7.18046
3840	ADA2B	Adrenergic receptor alpha-2	Adra2b	molregno	4.49603	Rattus norvegicus	7.18046
3840	ADA2A	Adrenergic receptor alpha-2	Adra2a	molregno	4.49603	Rattus norvegicus	7.18046
PRAZOSIN	ADA1A	Adrenergic receptor alpha-1	Adra1a Adra1c	chemblDrug	8.10791	Rattus norvegicus	9.72125
PRAZOSIN	ADA1D	Adrenergic receptor alpha-1	Adra1d Adra1a	chemblDrug	8.10791	Rattus norvegicus	9.72125
PRAZOSIN	ADA1B	Adrenergic receptor alpha-1	Adra1b	chemblDrug	8.10791	Rattus norvegicus	9.72125
PRAZOSIN	ADA2C	Adrenergic receptor alpha-2	Adra2c	chemblDrug	8.10791	Rattus norvegicus	5.31605
PRAZOSIN	ADA2B	Adrenergic receptor alpha-2	Adra2b	chemblDrug	8.10791	Rattus norvegicus	5.31605
PRAZOSIN	ADA2A	Adrenergic receptor alpha-2	Adra2a	chemblDrug	8.10791	Rattus norvegicus	5.31605
3853	ADA1A	Adrenergic receptor alpha-1	Adra1a Adra1c	molregno	4.2785	Rattus norvegicus	8.76447
3853	ADA1D	Adrenergic receptor alpha-1	Adra1d Adra1a	molregno	4.2785	Rattus norvegicus	8.76447
3853	ADA1B	Adrenergic receptor alpha-1	Adra1b	molregno	4.2785	Rattus norvegicus	8.76447
3853	ADA2C	Adrenergic receptor alpha-2	Adra2c	molregno	4.2785	Rattus norvegicus	7.28735
3853	ADA2B	Adrenergic receptor alpha-2	Adra2b	molregno	4.2785	Rattus norvegicus	7.28735
3853	ADA2A	Adrenergic receptor alpha-2	Adra2a	molregno	4.2785	Rattus norvegicus	7.28735
PRAZOSIN	ADA1A	Adrenergic receptor alpha-1	Adra1a Adra1c	chemblDrug	8.10791	Rattus norvegicus	9.13001
PRAZOSIN	ADA1D	Adrenergic receptor alpha-1	Adra1d Adra1a	chemblDrug	8.10791	Rattus norvegicus	9.13001
PRAZOSIN	ADA1B	Adrenergic receptor alpha-1	Adra1b	chemblDrug	8.10791	Rattus norvegicus	9.13001
PRAZOSIN	ADA1A	Alpha-1a adrenergic receptor	Adra1a Adra1c	chemblDrug	8.10791	Rattus norvegicus	9.02998
PRAZOSIN	CASB	Beta casein	Csn2 Csnb	chemblDrug	8.10791	Rattus norvegicus	9.43997
PRAZOSIN	ADA2C	Adrenergic receptor alpha-2	Adra2c	chemblDrug	8.10791	Rattus norvegicus	6.83
PRAZOSIN	ADA2B	Adrenergic receptor alpha-2	Adra2b	chemblDrug	8.10791	Rattus norvegicus	6.83
PRAZOSIN	ADA2A	Adrenergic receptor alpha-2	Adra2a	chemblDrug	8.10791	Rattus norvegicus	6.83
PRAZOSIN	5HT1A	Serotonin 1a (5-HT1a) receptor	Htr1a 5ht1a	chemblDrug	8.10791	Rattus norvegicus	5.63
PRAZOSIN	DRD2	Dopamine D2 receptor	Drd2	chemblDrug	8.10791	Rattus norvegicus	5
PRAZOSIN	ADA1A	Alpha-1a adrenergic receptor	ADRA1A ADRA1C	chemblDrug	8.10791	Bos taurus	9.14002
PRAZOSIN	ADA1B	Alpha-1b adrenergic receptor	ADRA1B	chemblDrug	8.10791	Homo sapiens	9.33999
PRAZOSIN	ADA1D	Alpha-1d adrenergic receptor	Adra1d Adra1a	chemblDrug	8.10791	Rattus norvegicus	8.86012
ONDANSETRON	5HT3A	Serotonin 3 (5-HT3) receptor	Htr3a 5ht3 Htr3	chemblDrug	5	Rattus norvegicus	9
ONDANSETRON	5HT3B	Serotonin 3 (5-HT3) receptor	Htr3b	chemblDrug	5	Rattus norvegicus	9
ONDANSETRON	5HT3E	Serotonin 3 (5-HT3) receptor	HTR3E	chemblDrug	5	Homo sapiens	7.7122
ONDANSETRON	5HT3D	Serotonin 3 (5-HT3) receptor	HTR3D	chemblDrug	5	Homo sapiens	7.7122
ONDANSETRON	5HT3A	Serotonin 3 (5-HT3) receptor	HTR3A 5HT3R HTR3	chemblDrug	5	Homo sapiens	7.7122
ONDANSETRON	5HT3B	Serotonin 3 (5-HT3) receptor	HTR3B	chemblDrug	5	Homo sapiens	7.7122
ONDANSETRON	5HT3C	Serotonin 3 (5-HT3) receptor	HTR3C	chemblDrug	5	Homo sapiens	7.7122
ONDANSETRON	5HT3A	Serotonin 3 (5-HT3) receptor	Htr3a 5ht3 Htr3	chemblDrug	5	Rattus norvegicus	6.60094
ONDANSETRON	5HT3B	Serotonin 3 (5-HT3) receptor	Htr3b	chemblDrug	5	Rattus norvegicus	6.60094
255937	ADA1A	Adrenergic receptor alpha-1	Adra1a Adra1c	molregno	4.17368	Rattus norvegicus	8.4318
255937	ADA1D	Adrenergic receptor alpha-1	Adra1d Adra1a	molregno	4.17368	Rattus norvegicus	8.4318
255937	ADA1B	Adrenergic receptor alpha-1	Adra1b	molregno	4.17368	Rattus norvegicus	8.4318
255937	ADA1D	Adrenergic receptor alpha-1	ADRA1D ADRA1A	molregno	4.17368	Homo sapiens	7.58503
255937	ADA1A	Adrenergic receptor alpha-1	ADRA1A ADRA1C	molregno	4.17368	Homo sapiens	7.58503
255937	ADA1B	Adrenergic receptor alpha-1	ADRA1B	molregno	4.17368	Homo sapiens	7.58503
PRAZOSIN	ADA1A	Alpha-1a adrenergic receptor	ADRA1A ADRA1C	chemblDrug	8.10791	Homo sapiens	9.23657
PRAZOSIN	ADA1B	Alpha-1b adrenergic receptor	ADRA1B	chemblDrug	8.10791	Homo sapiens	9.25964
PRAZOSIN	5HT1D	Serotonin 1d (5-HT1d) receptor	HTR1D HTR1DA HTRL	chemblDrug	8.10791	Homo sapiens	9.48149
255787	ADA1A	Adrenergic receptor alpha-1	Adra1a Adra1c	molregno	5.07174	Rattus norvegicus	8.18709
255787	ADA1D	Adrenergic receptor alpha-1	Adra1d Adra1a	molregno	5.07174	Rattus norvegicus	8.18709
255787	ADA1B	Adrenergic receptor alpha-1	Adra1b	molregno	5.07174	Rattus norvegicus	8.18709
3939	ADA1A	Adrenergic receptor alpha-1	Adra1a Adra1c	molregno	4.7333	Rattus norvegicus	9.85387
3939	ADA1D	Adrenergic receptor alpha-1	Adra1d Adra1a	molregno	4.7333	Rattus norvegicus	9.85387
3939	ADA1B	Adrenergic receptor alpha-1	Adra1b	molregno	4.7333	Rattus norvegicus	9.85387
3939	ADA2C	Adrenergic receptor alpha-2	Adra2c	molregno	4.7333	Rattus norvegicus	5.4072
3939	ADA2B	Adrenergic receptor alpha-2	Adra2b	molregno	4.7333	Rattus norvegicus	5.4072
3939	ADA2A	Adrenergic receptor alpha-2	Adra2a	molregno	4.7333	Rattus norvegicus	5.4072
PHENYLEPHRINE	ADA1A	Adrenergic receptor alpha-1	Adra1a Adra1c	chemblDrug	4.08005	Rattus norvegicus	5.21467
PHENYLEPHRINE	ADA1D	Adrenergic receptor alpha-1	Adra1d Adra1a	chemblDrug	4.08005	Rattus norvegicus	5.21467
PHENYLEPHRINE	ADA1B	Adrenergic receptor alpha-1	Adra1b	chemblDrug	4.08005	Rattus norvegicus	5.21467
PHENYLEPHRINE	ADA2C	Adrenergic receptor alpha-2	Adra2c	chemblDrug	4.08005	Rattus norvegicus	6.40894
PHENYLEPHRINE	ADA2B	Adrenergic receptor alpha-2	Adra2b	chemblDrug	4.08005	Rattus norvegicus	6.40894
PHENYLEPHRINE	ADA2A	Adrenergic receptor alpha-2	Adra2a	chemblDrug	4.08005	Rattus norvegicus	6.40894
PHENYLEPHRINE	ADRB1	Beta-1 adrenergic receptor	Adrb1 Adrb1r	chemblDrug	4.08005	Rattus norvegicus	4.88606
255747	ADA1A	Adrenergic receptor alpha-1	Adra1a Adra1c	molregno	4.17368	Rattus norvegicus	9.1549
255747	ADA1D	Adrenergic receptor alpha-1	Adra1d Adra1a	molregno	4.17368	Rattus norvegicus	9.1549
255747	ADA1B	Adrenergic receptor alpha-1	Adra1b	molregno	4.17368	Rattus norvegicus	9.1549
255747	ADA1D	Adrenergic receptor alpha-1	ADRA1D ADRA1A	molregno	4.17368	Homo sapiens	7.56864
255747	ADA1A	Adrenergic receptor alpha-1	ADRA1A ADRA1C	molregno	4.17368	Homo sapiens	7.56864
255747	ADA1B	Adrenergic receptor alpha-1	ADRA1B	molregno	4.17368	Homo sapiens	7.56864
CYCLAZOSIN	ADA1A	Adrenergic receptor alpha-1	Adra1a Adra1c	drug	4.13112	Rattus norvegicus	9.10002
CYCLAZOSIN	ADA1D	Adrenergic receptor alpha-1	Adra1d Adra1a	drug	4.13112	Rattus norvegicus	9.10002
CYCLAZOSIN	ADA1B	Adrenergic receptor alpha-1	Adra1b	drug	4.13112	Rattus norvegicus	9.10002
CYCLAZOSIN	ADA1A	Alpha-1a adrenergic receptor	Adra1a Adra1c	drug	4.13112	Rattus norvegicus	8.77006
CYCLAZOSIN	CASB	Beta casein	Csn2 Csnb	drug	4.13112	Rattus norvegicus	9.84986
CYCLAZOSIN	ADA2C	Adrenergic receptor alpha-2	Adra2c	drug	4.13112	Rattus norvegicus	5.86
CYCLAZOSIN	ADA2B	Adrenergic receptor alpha-2	Adra2b	drug	4.13112	Rattus norvegicus	5.86
CYCLAZOSIN	ADA2A	Adrenergic receptor alpha-2	Adra2a	drug	4.13112	Rattus norvegicus	5.86
CYCLAZOSIN	5HT1A	Serotonin 1a (5-HT1a) receptor	Htr1a 5ht1a	drug	4.13112	Rattus norvegicus	5.21
CYCLAZOSIN	DRD2	Dopamine D2 receptor	Drd2	drug	4.13112	Rattus norvegicus	5
CYCLAZOSIN	ADA1A	Alpha-1a adrenergic receptor	ADRA1A ADRA1C	drug	4.13112	Bos taurus	8.61997
CYCLAZOSIN	ADA1B	Alpha-1b adrenergic receptor	ADRA1B	drug	4.13112	Homo sapiens	9.51004
CYCLAZOSIN	ADA1D	Alpha-1d adrenergic receptor	Adra1d Adra1a	drug	4.13112	Rattus norvegicus	9.24003
PHENYLEPHRINE	ADRB1	Adrenergic receptor beta	ADRB1 ADRB1R B1AR	chemblDrug	4.08005	Homo sapiens	5.22185
PHENYLEPHRINE	ADRB3	Adrenergic receptor beta	ADRB3 ADRB3R B3AR	chemblDrug	4.08005	Homo sapiens	5.22185
PHENYLEPHRINE	ADRB2	Adrenergic receptor beta	ADRB2 ADRB2R B2AR	chemblDrug	4.08005	Homo sapiens	5.22185
PRAZOSIN	ADA1A	Adrenergic receptor alpha-1	Adra1a Adra1c	chemblDrug	8.10791	Rattus norvegicus	9.72125
PRAZOSIN	ADA1D	Adrenergic receptor alpha-1	Adra1d Adra1a	chemblDrug	8.10791	Rattus norvegicus	9.72125
PRAZOSIN	ADA1B	Adrenergic receptor alpha-1	Adra1b	chemblDrug	8.10791	Rattus norvegicus	9.72125
PRAZOSIN	ADA2C	Adrenergic receptor alpha-2	Adra2c	chemblDrug	8.10791	Rattus norvegicus	5.31605
PRAZOSIN	ADA2B	Adrenergic receptor alpha-2	Adra2b	chemblDrug	8.10791	Rattus norvegicus	5.31605
PRAZOSIN	ADA2A	Adrenergic receptor alpha-2	Adra2a	chemblDrug	8.10791	Rattus norvegicus	5.31605
PRAZOSIN	ADA1D	Adrenergic receptor alpha-1	ADRA1D ADRA1A	chemblDrug	8.10791	Homo sapiens	8.34679
PRAZOSIN	ADA1A	Adrenergic receptor alpha-1	ADRA1A ADRA1C	chemblDrug	8.10791	Homo sapiens	8.34679
PRAZOSIN	ADA1B	Adrenergic receptor alpha-1	ADRA1B	chemblDrug	8.10791	Homo sapiens	8.34679
PRAZOSIN	ADA2C	Adrenergic receptor alpha-2	ADRA2C ADRA2L2 ADRA2RL2	chemblDrug	8.10791	Homo sapiens	5.88606
PRAZOSIN	ADA2A	Adrenergic receptor alpha-2	ADRA2A ADRA2R ADRAR	chemblDrug	8.10791	Homo sapiens	5.88606
PRAZOSIN	ADA2B	Adrenergic receptor alpha-2	ADRA2B ADRA2L1 ADRA2RL1	chemblDrug	8.10791	Homo sapiens	5.88606
FUCOSYLTRANSFERASE V	ESR1	Estrogen receptor	ESR1 ESR NR3A1	drug	4.03469	Homo sapiens	6.68986
FUCOSYLTRANSFERASE V	ESR2	Estrogen receptor	ESR2 ESTRB NR3A2	drug	4.03469	Homo sapiens	6.68986
FUCOSYLTRANSFERASE V	ESR1	Estrogen receptor	ESR1 ESR NR3A1	drug	4.03469	Homo sapiens	6.68986
FUCOSYLTRANSFERASE V	ESR2	Estrogen receptor	ESR2 ESTRB NR3A2	drug	4.03469	Homo sapiens	6.68986
FUCOSYLTRANSFERASE V	ESR1	Estrogen receptor	ESR1 ESR NR3A1	drug	4.03469	Homo sapiens	6.58619
FUCOSYLTRANSFERASE V	ESR2	Estrogen receptor	ESR2 ESTRB NR3A2	drug	4.03469	Homo sapiens	6.58619
FUCOSYLTRANSFERASE V	ESR1	Estrogen receptor	ESR1 ESR NR3A1	drug	4.03469	Homo sapiens	6.58619
FUCOSYLTRANSFERASE V	ESR2	Estrogen receptor	ESR2 ESTRB NR3A2	drug	4.03469	Homo sapiens	6.58619
FUCOSYLTRANSFERASE V	ESR1	Estrogen receptor	ESR1 ESR NR3A1	drug	4.03469	Homo sapiens	6.38116
FUCOSYLTRANSFERASE V	ESR2	Estrogen receptor	ESR2 ESTRB NR3A2	drug	4.03469	Homo sapiens	6.38116
FUCOSYLTRANSFERASE V	ESR1	Estrogen receptor	ESR1 ESR NR3A1	drug	4.03469	Homo sapiens	6.38116
FUCOSYLTRANSFERASE V	ESR2	Estrogen receptor	ESR2 ESTRB NR3A2	drug	4.03469	Homo sapiens	6.38116
FUCOSYLTRANSFERASE V	ESR1	Estrogen receptor alpha	ESR1 ESR NR3A1	drug	4.03469	Homo sapiens	4.69897
FUCOSYLTRANSFERASE V	ESR1	Estrogen receptor alpha	ESR1 ESR NR3A1	drug	4.03469	Homo sapiens	5.24413
FUCOSYLTRANSFERASE V	ESR2	Estrogen receptor beta	ESR2 ESTRB NR3A2	drug	4.03469	Homo sapiens	4.74473
ALOSETRON	KCNH2	HERG	KCNH2 ERG ERG1 HERG	chemblDrug	4.36652	Homo sapiens	5.49
PHENYLEPHRINE	ADA2C	Alpha-2 adrenergic receptor	Adra2c	chemblDrug	4.08005	Mus musculus	7.10791
PHENYLEPHRINE	ADA2B	Alpha-2 adrenergic receptor	Adra2b	chemblDrug	4.08005	Mus musculus	7.10791
PHENYLEPHRINE	ADA2A	Alpha-2 adrenergic receptor	Adra2a	chemblDrug	4.08005	Mus musculus	7.10791
ONDANSETRON	KCNH2	HERG	KCNH2 ERG ERG1 HERG	chemblDrug	5	Homo sapiens	6.09
PHENYLEPHRINE	ADA1A	Alpha-1a adrenergic receptor	ADRA1A ADRA1C	chemblDrug	4.08005	Homo sapiens	5.05162
PRAZOSIN	ADA2C	Adrenergic receptor alpha-2	Adra2c	chemblDrug	8.10791	Rattus norvegicus	5.74473
PRAZOSIN	ADA2B	Adrenergic receptor alpha-2	Adra2b	chemblDrug	8.10791	Rattus norvegicus	5.74473
PRAZOSIN	ADA2A	Adrenergic receptor alpha-2	Adra2a	chemblDrug	8.10791	Rattus norvegicus	5.74473
PRAZOSIN	ADA1A	Adrenergic receptor alpha-1	Adra1a Adra1c	chemblDrug	8.10791	Rattus norvegicus	9.79588
PRAZOSIN	ADA1D	Adrenergic receptor alpha-1	Adra1d Adra1a	chemblDrug	8.10791	Rattus norvegicus	9.79588
PRAZOSIN	ADA1B	Adrenergic receptor alpha-1	Adra1b	chemblDrug	8.10791	Rattus norvegicus	9.79588
PRAZOSIN	ADA1A	Adrenergic receptor alpha-1	Adra1a Adra1c	chemblDrug	8.10791	Rattus norvegicus	9.72125
PRAZOSIN	ADA1D	Adrenergic receptor alpha-1	Adra1d Adra1a	chemblDrug	8.10791	Rattus norvegicus	9.72125
PRAZOSIN	ADA1B	Adrenergic receptor alpha-1	Adra1b	chemblDrug	8.10791	Rattus norvegicus	9.72125
PRAZOSIN	ADA2C	Adrenergic receptor alpha-2	Adra2c	chemblDrug	8.10791	Rattus norvegicus	5.31605
PRAZOSIN	ADA2B	Adrenergic receptor alpha-2	Adra2b	chemblDrug	8.10791	Rattus norvegicus	5.31605
PRAZOSIN	ADA2A	Adrenergic receptor alpha-2	Adra2a	chemblDrug	8.10791	Rattus norvegicus	5.31605
PRAZOSIN	ADA1A	Adrenergic receptor alpha-1	Adra1a Adra1c	chemblDrug	8.10791	Rattus norvegicus	8.33999
PRAZOSIN	ADA1D	Adrenergic receptor alpha-1	Adra1d Adra1a	chemblDrug	8.10791	Rattus norvegicus	8.33999
PRAZOSIN	ADA1B	Adrenergic receptor alpha-1	Adra1b	chemblDrug	8.10791	Rattus norvegicus	8.33999
ONDANSETRON	5HT3A	Serotonin 3 (5-HT3) receptor	Htr3a 5ht3 Htr3	chemblDrug	5	Rattus norvegicus	8.70997
ONDANSETRON	5HT3B	Serotonin 3 (5-HT3) receptor	Htr3b	chemblDrug	5	Rattus norvegicus	8.70997
PRAZOSIN	ADA1A	Alpha-1a adrenergic receptor	ADRA1A ADRA1C	chemblDrug	8.10791	Homo sapiens	9.21467
PRAZOSIN	ADA1B	Alpha-1b adrenergic receptor	ADRA1B	chemblDrug	8.10791	Homo sapiens	9.37675
PRAZOSIN	ADA1D	Alpha-1d adrenergic receptor	ADRA1D ADRA1A	chemblDrug	8.10791	Homo sapiens	9.63827
PRAZOSIN	5HT1A	Serotonin 1a (5-HT1a) receptor	HTR1A ADRB2RL1 ADRBRL1	chemblDrug	8.10791	Homo sapiens	8
262054	PDE3B	Phosphodiesterase 3	PDE3B	molregno	4.01726	Homo sapiens	5.19382
262054	PDE3A	Phosphodiesterase 3	PDE3A	molregno	4.01726	Homo sapiens	5.19382
262054	PDE3B	Phosphodiesterase 3	PDE3B	molregno	4.01726	Homo sapiens	5.19382
262054	PDE3A	Phosphodiesterase 3	PDE3A	molregno	4.01726	Homo sapiens	5.19382
262054	THAS	Thromboxane-A synthase	TBXAS1 CYP5 CYP5A1	molregno	4.01726	Homo sapiens	5.92082
262054	THAS	Thromboxane-A synthase	TBXAS1 CYP5 CYP5A1	molregno	4.01726	Homo sapiens	7.20285
PRAZOSIN	ADA1A	Adrenergic receptor alpha-1	Adra1a Adra1c	chemblDrug	8.10791	Rattus norvegicus	9.49485
PRAZOSIN	ADA1D	Adrenergic receptor alpha-1	Adra1d Adra1a	chemblDrug	8.10791	Rattus norvegicus	9.49485
PRAZOSIN	ADA1B	Adrenergic receptor alpha-1	Adra1b	chemblDrug	8.10791	Rattus norvegicus	9.49485
PRAZOSIN	ADA1A	Adrenergic receptor alpha-1	Adra1a Adra1c	chemblDrug	8.10791	Rattus norvegicus	9.61979
PRAZOSIN	ADA1D	Adrenergic receptor alpha-1	Adra1d Adra1a	chemblDrug	8.10791	Rattus norvegicus	9.61979
PRAZOSIN	ADA1B	Adrenergic receptor alpha-1	Adra1b	chemblDrug	8.10791	Rattus norvegicus	9.61979
PRAZOSIN	ADA1A	Adrenergic receptor alpha-1	Adra1a Adra1c	chemblDrug	8.10791	Rattus norvegicus	9.13077
PRAZOSIN	ADA1D	Adrenergic receptor alpha-1	Adra1d Adra1a	chemblDrug	8.10791	Rattus norvegicus	9.13077
PRAZOSIN	ADA1B	Adrenergic receptor alpha-1	Adra1b	chemblDrug	8.10791	Rattus norvegicus	9.13077
PRAZOSIN	ADA1A	Adrenergic receptor alpha-1	Adra1a Adra1c	chemblDrug	8.10791	Rattus norvegicus	9.5376
PRAZOSIN	ADA1D	Adrenergic receptor alpha-1	Adra1d Adra1a	chemblDrug	8.10791	Rattus norvegicus	9.5376
PRAZOSIN	ADA1B	Adrenergic receptor alpha-1	Adra1b	chemblDrug	8.10791	Rattus norvegicus	9.5376
PRAZOSIN	ADA1A	Alpha-1a adrenergic receptor	ADRA1A ADRA1C	chemblDrug	8.10791	Bos taurus	9.03152
PRAZOSIN	ADA1B	Alpha-1b adrenergic receptor	ADRA1B	chemblDrug	8.10791	Mesocricetus auratus	9.08092
PRAZOSIN	ADA1D	Alpha-1d adrenergic receptor	Adra1d Adra1a	chemblDrug	8.10791	Rattus norvegicus	9.69897
PRAZOSIN	DRD1	Dopamine D1 receptor	Drd1 Drd1a	chemblDrug	8.10791	Rattus norvegicus	5.25181
PRAZOSIN	DRD3	Dopamine D3 receptor	DRD3	chemblDrug	8.10791	Homo sapiens	5.14874
PRAZOSIN	DRD4	Dopamine D4 receptor	DRD4	chemblDrug	8.10791	Homo sapiens	5.08092
PRAZOSIN	5HT1A	Serotonin 1a (5-HT1a) receptor	HTR1A ADRB2RL1 ADRBRL1	chemblDrug	8.10791	Homo sapiens	5.74473
PRAZOSIN	5HT1B	Serotonin 1b (5-HT1b) receptor	HTR1B HTR1DB	chemblDrug	8.10791	Homo sapiens	5.11351
PRAZOSIN	5HT2A	Serotonin 2a (5-HT2a) receptor	Htr2a Htr2	chemblDrug	8.10791	Rattus norvegicus	5.82391
PRAZOSIN	5HT2C	Serotonin 2c (5-HT2c) receptor	Htr2c 5ht1c Htr1c	chemblDrug	8.10791	Rattus norvegicus	5.37675
PRAZOSIN	ADA1A	Alpha-1a adrenergic receptor	ADRA1A ADRA1C	chemblDrug	8.10791	Homo sapiens	9.23003
PRAZOSIN	ADA1B	Alpha-1b adrenergic receptor	ADRA1B	chemblDrug	8.10791	Homo sapiens	9.38998
PRAZOSIN	ADA1D	Alpha-1d adrenergic receptor	ADRA1D ADRA1A	chemblDrug	8.10791	Homo sapiens	9.64995
PRAZOSIN	ADA1A	Alpha-1a adrenergic receptor	ADRA1A ADRA1C	chemblDrug	8.10791	Bos taurus	9.89997
PRAZOSIN	ADA1D	Adrenergic receptor alpha-1	ADRA1D ADRA1A	chemblDrug	8.10791	Homo sapiens	8.70006
PRAZOSIN	ADA1A	Adrenergic receptor alpha-1	ADRA1A ADRA1C	chemblDrug	8.10791	Homo sapiens	8.70006
PRAZOSIN	ADA1B	Adrenergic receptor alpha-1	ADRA1B	chemblDrug	8.10791	Homo sapiens	8.70006
PRAZOSIN	ADA1A	Alpha-1a adrenergic receptor	ADRA1A ADRA1C	chemblDrug	8.10791	Oryctolagus cuniculus	8.29999
PRAZOSIN	OPRM	Mu opioid receptor	Oprm1 Ror-b	chemblDrug	8.10791	Rattus norvegicus	9.69897
ONDANSETRON	DRD2	Dopamine D2 receptor	Drd2	chemblDrug	5	Rattus norvegicus	6
ONDANSETRON	5HT3A	Serotonin 3 (5-HT3) receptor	Htr3a 5ht3 Htr3	chemblDrug	5	Rattus norvegicus	8.81248
ONDANSETRON	5HT3B	Serotonin 3 (5-HT3) receptor	Htr3b	chemblDrug	5	Rattus norvegicus	8.81248
78533	ADA1A	Adrenergic receptor alpha-1	Adra1a Adra1c	molregno	4.01694	Rattus norvegicus	9.56864
78533	ADA1D	Adrenergic receptor alpha-1	Adra1d Adra1a	molregno	4.01694	Rattus norvegicus	9.56864
78533	ADA1B	Adrenergic receptor alpha-1	Adra1b	molregno	4.01694	Rattus norvegicus	9.56864
78178	ADA1A	Adrenergic receptor alpha-1	Adra1a Adra1c	molregno	5.55595	Rattus norvegicus	9.03621
78178	ADA1D	Adrenergic receptor alpha-1	Adra1d Adra1a	molregno	5.55595	Rattus norvegicus	9.03621
78178	ADA1B	Adrenergic receptor alpha-1	Adra1b	molregno	5.55595	Rattus norvegicus	9.03621
78251	ADA1A	Adrenergic receptor alpha-1	Adra1a Adra1c	molregno	4.01918	Rattus norvegicus	9.39794
78251	ADA1D	Adrenergic receptor alpha-1	Adra1d Adra1a	molregno	4.01918	Rattus norvegicus	9.39794
78251	ADA1B	Adrenergic receptor alpha-1	Adra1b	molregno	4.01918	Rattus norvegicus	9.39794
PRAZOSIN	ADA1A	Adrenergic receptor alpha-1	Adra1a Adra1c	chemblDrug	8.10791	Rattus norvegicus	9.61979
PRAZOSIN	ADA1D	Adrenergic receptor alpha-1	Adra1d Adra1a	chemblDrug	8.10791	Rattus norvegicus	9.61979
PRAZOSIN	ADA1B	Adrenergic receptor alpha-1	Adra1b	chemblDrug	8.10791	Rattus norvegicus	9.61979
PRAZOSIN	ADA1A	Adrenergic receptor alpha-1	Adra1a Adra1c	chemblDrug	8.10791	Rattus norvegicus	9.58503
PRAZOSIN	ADA1D	Adrenergic receptor alpha-1	Adra1d Adra1a	chemblDrug	8.10791	Rattus norvegicus	9.58503
PRAZOSIN	ADA1B	Adrenergic receptor alpha-1	Adra1b	chemblDrug	8.10791	Rattus norvegicus	9.58503
PRAZOSIN	ADA1A	Adrenergic receptor alpha-1	Adra1a Adra1c	chemblDrug	8.10791	Rattus norvegicus	9.49485
PRAZOSIN	ADA1D	Adrenergic receptor alpha-1	Adra1d Adra1a	chemblDrug	8.10791	Rattus norvegicus	9.49485
PRAZOSIN	ADA1B	Adrenergic receptor alpha-1	Adra1b	chemblDrug	8.10791	Rattus norvegicus	9.49485
78091	ADA1A	Adrenergic receptor alpha-1	Adra1a Adra1c	molregno	4.09227	Rattus norvegicus	9.58503
78091	ADA1D	Adrenergic receptor alpha-1	Adra1d Adra1a	molregno	4.09227	Rattus norvegicus	9.58503
78091	ADA1B	Adrenergic receptor alpha-1	Adra1b	molregno	4.09227	Rattus norvegicus	9.58503
PRAZOSIN	ADA1A	Adrenergic receptor alpha-1	Adra1a Adra1c	chemblDrug	8.10791	Rattus norvegicus	9.72125
PRAZOSIN	ADA1D	Adrenergic receptor alpha-1	Adra1d Adra1a	chemblDrug	8.10791	Rattus norvegicus	9.72125
PRAZOSIN	ADA1B	Adrenergic receptor alpha-1	Adra1b	chemblDrug	8.10791	Rattus norvegicus	9.72125
PRAZOSIN	ADA2C	Adrenergic receptor alpha-2	Adra2c	chemblDrug	8.10791	Rattus norvegicus	5.31605
PRAZOSIN	ADA2B	Adrenergic receptor alpha-2	Adra2b	chemblDrug	8.10791	Rattus norvegicus	5.31605
PRAZOSIN	ADA2A	Adrenergic receptor alpha-2	Adra2a	chemblDrug	8.10791	Rattus norvegicus	5.31605
PHENYLEPHRINE	ADA2C	Adrenergic receptor alpha-2	Adra2c	chemblDrug	4.08005	Rattus norvegicus	7.10791
PHENYLEPHRINE	ADA2B	Adrenergic receptor alpha-2	Adra2b	chemblDrug	4.08005	Rattus norvegicus	7.10791
PHENYLEPHRINE	ADA2A	Adrenergic receptor alpha-2	Adra2a	chemblDrug	4.08005	Rattus norvegicus	7.10791
PRAZOSIN	ADA1A	Adrenergic receptor alpha-1	Adra1a Adra1c	chemblDrug	8.10791	Rattus norvegicus	9.24003
PRAZOSIN	ADA1D	Adrenergic receptor alpha-1	Adra1d Adra1a	chemblDrug	8.10791	Rattus norvegicus	9.24003
PRAZOSIN	ADA1B	Adrenergic receptor alpha-1	Adra1b	chemblDrug	8.10791	Rattus norvegicus	9.24003
PRAZOSIN	ADA1A	Alpha-1a adrenergic receptor	Adra1a Adra1c	chemblDrug	8.10791	Rattus norvegicus	10.1549
PRAZOSIN	ADA1B	Alpha-1b adrenergic receptor	Adra1b	chemblDrug	8.10791	Rattus norvegicus	9.82391
PRAZOSIN	ADA1A	Alpha-1a adrenergic receptor	Adra1a Adra1c	chemblDrug	8.10791	Rattus norvegicus	8.98005
PRAZOSIN	ADA1B	Alpha-1b adrenergic receptor	Adra1b	chemblDrug	8.10791	Rattus norvegicus	9.01002
PRAZOSIN	ADA1D	Alpha-1d adrenergic receptor	Adra1d Adra1a	chemblDrug	8.10791	Rattus norvegicus	9.01002
PRAZOSIN	ADA1A	Alpha-1a adrenergic receptor	ADRA1A ADRA1C	chemblDrug	8.10791	Homo sapiens	9.23003
PRAZOSIN	ADA1B	Alpha-1b adrenergic receptor	ADRA1B	chemblDrug	8.10791	Homo sapiens	9.38998
PRAZOSIN	ADA1D	Alpha-1d adrenergic receptor	ADRA1D ADRA1A	chemblDrug	8.10791	Homo sapiens	9.64995
299484	ADA1A	Alpha-1a adrenergic receptor	Adra1a Adra1c	molregno	4.23984	Rattus norvegicus	7.18997
299484	ADA1B	Alpha-1b adrenergic receptor	Adra1b	molregno	4.23984	Rattus norvegicus	7.38998
299484	ADA1D	Alpha-1d adrenergic receptor	Adra1d Adra1a	molregno	4.23984	Rattus norvegicus	7.9201
299484	ADA1A	Alpha-1a adrenergic receptor	ADRA1A ADRA1C	molregno	4.23984	Homo sapiens	8.84986
299484	ADA1B	Alpha-1b adrenergic receptor	ADRA1B	molregno	4.23984	Homo sapiens	8.89997
299484	ADA1D	Alpha-1d adrenergic receptor	ADRA1D ADRA1A	molregno	4.23984	Homo sapiens	9.04998
299505	ADA1A	Alpha-1a adrenergic receptor	Adra1a Adra1c	molregno	4.71533	Rattus norvegicus	9
299505	ADA1B	Alpha-1b adrenergic receptor	Adra1b	molregno	4.71533	Rattus norvegicus	8.99012
299505	ADA1D	Alpha-1d adrenergic receptor	Adra1d Adra1a	molregno	4.71533	Rattus norvegicus	9.04001
299505	ADA1A	Alpha-1a adrenergic receptor	ADRA1A ADRA1C	molregno	4.71533	Homo sapiens	9.54
299505	ADA1B	Alpha-1b adrenergic receptor	ADRA1B	molregno	4.71533	Homo sapiens	9.51004
299505	ADA1D	Alpha-1d adrenergic receptor	ADRA1D ADRA1A	molregno	4.71533	Homo sapiens	9.41005
299568	ADA1A	Alpha-1a adrenergic receptor	Adra1a Adra1c	molregno	4.71533	Rattus norvegicus	7.73002
299568	ADA1B	Alpha-1b adrenergic receptor	Adra1b	molregno	4.71533	Rattus norvegicus	8.75995
299568	ADA1D	Alpha-1d adrenergic receptor	Adra1d Adra1a	molregno	4.71533	Rattus norvegicus	9.05998
299568	ADA1A	Alpha-1a adrenergic receptor	ADRA1A ADRA1C	molregno	4.71533	Homo sapiens	9.09002
299568	ADA1B	Alpha-1b adrenergic receptor	ADRA1B	molregno	4.71533	Homo sapiens	9.27003
299568	ADA1D	Alpha-1d adrenergic receptor	ADRA1D ADRA1A	molregno	4.71533	Homo sapiens	9.30998
PRAZOSIN	ADA1A	Adrenergic receptor alpha-1	Adra1a Adra1c	chemblDrug	8.10791	Rattus norvegicus	8.81987
PRAZOSIN	ADA1D	Adrenergic receptor alpha-1	Adra1d Adra1a	chemblDrug	8.10791	Rattus norvegicus	8.81987
PRAZOSIN	ADA1B	Adrenergic receptor alpha-1	Adra1b	chemblDrug	8.10791	Rattus norvegicus	8.81987
ONDANSETRON	KCNH2	HERG	KCNH2 ERG ERG1 HERG	chemblDrug	5	Homo sapiens	6.09
PRAZOSIN	KCNH2	HERG	KCNH2 ERG ERG1 HERG	chemblDrug	8.10791	Homo sapiens	5.8
ALOSETRON	KCNH2	HERG	KCNH2 ERG ERG1 HERG	chemblDrug	4.36652	Homo sapiens	5.49
PRAZOSIN	AA3R	Adenosine A3 receptor	ADORA3	chemblDrug	8.10791	Homo sapiens	9.0655
PRAZOSIN	ADA1B	Alpha-1b adrenergic receptor	Adra1b	chemblDrug	8.10791	Rattus norvegicus	10
PRAZOSIN	ADA1A	Alpha-1a adrenergic receptor	Adra1a Adra1c	chemblDrug	8.10791	Rattus norvegicus	9.63827
CYCLAZOSIN	ADA1D	Alpha-1d adrenergic receptor	ADRA1D ADRA1A	drug	4.13112	Homo sapiens	8.48999
CYCLAZOSIN	ADA1A	Alpha-1a adrenergic receptor	Adra1a Adra1c	drug	4.13112	Rattus norvegicus	7.77006
CYCLAZOSIN	ADA1D	Alpha-1d adrenergic receptor	Adra1d Adra1a	drug	4.13112	Rattus norvegicus	7.27003
CYCLAZOSIN	ADA1A	Alpha-1a adrenergic receptor	ADRA1A ADRA1C	drug	4.13112	Homo sapiens	7.91009
CYCLAZOSIN	ADA1B	Alpha-1b adrenergic receptor	ADRA1B	drug	4.13112	Homo sapiens	9.86999
442059	ACES	Acetylcholinesterase	ACHE	molregno	4.03576	Homo sapiens	8.25181
442059	CHLE	Butyrylcholinesterase	BCHE CHE1	molregno	4.03576	Homo sapiens	8.00436
ALOSETRON	KCNH2	HERG	KCNH2 ERG ERG1 HERG	chemblDrug	4.36652	Homo sapiens	5.49485
ALOSETRON	KCNH2	HERG	KCNH2 ERG ERG1 HERG	chemblDrug	4.36652	Homo sapiens	5.49485
PRAZOSIN	MRP2	Canalicular multispecific organic anion transporter 1	ABCC2 CMOAT CMOAT1 CMRP MRP2	chemblDrug	8.10791	Homo sapiens	6.12882
ALOSETRON	KCNH2	HERG	KCNH2 ERG ERG1 HERG	chemblDrug	4.36652	Homo sapiens	5.49
ONDANSETRON	KCNH2	HERG	KCNH2 ERG ERG1 HERG	chemblDrug	5	Homo sapiens	6.09
ONDANSETRON	S22A1	Solute carrier family 22 member 1	SLC22A1 OCT1	chemblDrug	5	Homo sapiens	4.69037
PRAZOSIN	S22A1	Solute carrier family 22 member 1	SLC22A1 OCT1	chemblDrug	8.10791	Homo sapiens	5.00436
PRAZOSIN	S22A1	Solute carrier family 22 member 1	SLC22A1 OCT1	chemblDrug	8.10791	Homo sapiens	5.54157
ONDANSETRON	S22A1	Solute carrier family 22 member 1	SLC22A1 OCT1	chemblDrug	5	Homo sapiens	5.74147
PRAZOSIN	S22A1	Solute carrier family 22 member 1	SLC22A1 OCT1	chemblDrug	8.10791	Homo sapiens	5.54157
442059	ACES	Acetylcholinesterase	ache	molregno	4.03576	Electrophorus electricus	8.25181
442059	Q9N1N9	Butyrylcholinesterase	BCHE	molregno	4.03576	Equus caballus	8.00436
453234	AGTR1	Angiotensin II type 1a (AT-1a) receptor	AGTR1	molregno	4.01632	Bos taurus	5.85387
453235	AGTR1	Angiotensin II type 1a (AT-1a) receptor	AGTR1	molregno	4.06242	Bos taurus	6.16749
CYCLAZOSIN	ADA1A	Alpha-1a adrenergic receptor	ADRA1A ADRA1C	drug	4.13112	Homo sapiens	8.26003
CYCLAZOSIN	ADA1B	Alpha-1b adrenergic receptor	ADRA1B	drug	4.13112	Homo sapiens	9.48999
CYCLAZOSIN	ADA1D	Alpha-1d adrenergic receptor	ADRA1D ADRA1A	drug	4.13112	Homo sapiens	9.77006
CYCLAZOSIN	ADA1A	Alpha-1a adrenergic receptor	Adra1a Adra1c	drug	4.13112	Rattus norvegicus	8.91009
CYCLAZOSIN	ADA1B	Alpha-1b adrenergic receptor	Adra1b	drug	4.13112	Rattus norvegicus	9.18
CYCLAZOSIN	ADA1D	Alpha-1d adrenergic receptor	Adra1d Adra1a	drug	4.13112	Rattus norvegicus	9.21
ONDANSETRON	5HT3A	Serotonin 3a (5-HT3a) receptor	HTR3A 5HT3R HTR3	chemblDrug	5	Cavia porcellus	6.90001
ONDANSETRON	5HT3A	Serotonin 3a (5-HT3a) receptor	HTR3A 5HT3R HTR3	chemblDrug	5	Homo sapiens	8.46852
ALOSETRON	5HT3A	Serotonin 3a (5-HT3a) receptor	HTR3A 5HT3R HTR3	chemblDrug	4.36652	Homo sapiens	9.30103
ONDANSETRON	CP3A4	Cytochrome P450 3A4	CYP3A4 CYP3A3	chemblDrug	5	Homo sapiens	4.95861
ALOSETRON	CP3A4	Cytochrome P450 3A4	CYP3A4 CYP3A3	chemblDrug	4.36652	Homo sapiens	6.22185
ONDANSETRON	KCNH2	HERG	KCNH2 ERG ERG1 HERG	chemblDrug	5	Homo sapiens	6.39794
ALOSETRON	KCNH2	HERG	KCNH2 ERG ERG1 HERG	chemblDrug	4.36652	Homo sapiens	5.63827
PRAZOSIN	LMNA	Prelamin-A/C	LMNA LMN1	chemblDrug	8.10791	Homo sapiens	5.1
PHENYLEPHRINE	NFKB1	Nuclear factor NF-kappa-B p105 subunit	NFKB1	chemblDrug	4.08005	Homo sapiens	5.45
PHENYLEPHRINE	NFKB1	Nuclear factor NF-kappa-B p105 subunit	NFKB1	chemblDrug	4.08005	Homo sapiens	5.45
PRAZOSIN	NFKB1	Nuclear factor NF-kappa-B p105 subunit	NFKB1	chemblDrug	8.10791	Homo sapiens	4.9
PRAZOSIN	NFKB1	Nuclear factor NF-kappa-B p105 subunit	NFKB1	chemblDrug	8.10791	Homo sapiens	4.9
PRAZOSIN	HCD2	Endoplasmic reticulum-associated amyloid beta-peptide-binding protein	HSD17B10 ERAB HADH2 MRPP2 SCHAD SDR5C1 XH98G2	chemblDrug	8.10791	Homo sapiens	4.8
PRAZOSIN	KDM4E	Lysine-specific demethylase 4D-like	KDM4E KDM4DL	chemblDrug	8.10791	Homo sapiens	4.5
PRAZOSIN	HCD2	Endoplasmic reticulum-associated amyloid beta-peptide-binding protein	HSD17B10 ERAB HADH2 MRPP2 SCHAD SDR5C1 XH98G2	chemblDrug	8.10791	Homo sapiens	4.9
PRAZOSIN	HCD2	Endoplasmic reticulum-associated amyloid beta-peptide-binding protein	HSD17B10 ERAB HADH2 MRPP2 SCHAD SDR5C1 XH98G2	chemblDrug	8.10791	Homo sapiens	4.5
PRAZOSIN	KDM4E	Lysine-specific demethylase 4D-like	KDM4E KDM4DL	chemblDrug	8.10791	Homo sapiens	5
PRAZOSIN	KDM4E	Lysine-specific demethylase 4D-like	KDM4E KDM4DL	chemblDrug	8.10791	Homo sapiens	4.95
PHENYLEPHRINE	TSHR	Thyroid stimulating hormone receptor	TSHR LGR3	chemblDrug	4.08005	Homo sapiens	4.7
PRAZOSIN	MTOR	Serine/threonine-protein kinase mTOR	MTOR FRAP FRAP1 FRAP2 RAFT1 RAPT1	chemblDrug	8.10791	Homo sapiens	4.733
PRAZOSIN	TAU	Microtubule-associated protein tau	MAPT MAPTL MTBT1 TAU	chemblDrug	8.10791	Homo sapiens	4.65
PRAZOSIN	RORG	Nuclear receptor ROR-gamma	Rorc Nr1f3 Rorg Thor	chemblDrug	8.10791	Mus musculus	4.8
PRAZOSIN	RORG	Nuclear receptor ROR-gamma	Rorc Nr1f3 Rorg Thor	chemblDrug	8.10791	Mus musculus	4.9
PHENYLEPHRINE	HIF1A	Hypoxia-inducible factor 1 alpha	HIF1A BHLHE78 MOP1 PASD8	chemblDrug	4.08005	Homo sapiens	6.59998
PRAZOSIN	AL1A1	Aldehyde dehydrogenase 1A1	ALDH1A1 ALDC ALDH1 PUMB1	chemblDrug	8.10791	Homo sapiens	4.55
PRAZOSIN	HIF1A	Hypoxia-inducible factor 1 alpha	HIF1A BHLHE78 MOP1 PASD8	chemblDrug	8.10791	Homo sapiens	4.9
PRAZOSIN	HIF1A	Hypoxia-inducible factor 1 alpha	HIF1A BHLHE78 MOP1 PASD8	chemblDrug	8.10791	Homo sapiens	4.5
PRAZOSIN	AL1A1	Aldehyde dehydrogenase 1A1	ALDH1A1 ALDC ALDH1 PUMB1	chemblDrug	8.10791	Homo sapiens	4.5
PRAZOSIN	AL1A1	Aldehyde dehydrogenase 1A1	ALDH1A1 ALDC ALDH1 PUMB1	chemblDrug	8.10791	Homo sapiens	4.55
PRAZOSIN	AL1A1	Aldehyde dehydrogenase 1A1	ALDH1A1 ALDC ALDH1 PUMB1	chemblDrug	8.10791	Homo sapiens	4.95
PRAZOSIN	AL1A1	Aldehyde dehydrogenase 1A1	ALDH1A1 ALDC ALDH1 PUMB1	chemblDrug	8.10791	Homo sapiens	4.55
PRAZOSIN	LYAG	Lysosomal alpha-glucosidase	GAA	chemblDrug	8.10791	Homo sapiens	4.55
PHENYLEPHRINE	HIF1A	Hypoxia-inducible factor 1 alpha	HIF1A BHLHE78 MOP1 PASD8	chemblDrug	4.08005	Homo sapiens	6.59998
PRAZOSIN	HIF1A	Hypoxia-inducible factor 1 alpha	HIF1A BHLHE78 MOP1 PASD8	chemblDrug	8.10791	Homo sapiens	4.9
PRAZOSIN	HIF1A	Hypoxia-inducible factor 1 alpha	HIF1A BHLHE78 MOP1 PASD8	chemblDrug	8.10791	Homo sapiens	4.5
PRAZOSIN	MTOR	Serine/threonine-protein kinase mTOR	MTOR FRAP FRAP1 FRAP2 RAFT1 RAPT1	chemblDrug	8.10791	Homo sapiens	4.833
PRAZOSIN	MK01	MAP kinase ERK2	MAPK1 ERK2 PRKM1 PRKM2	chemblDrug	8.10791	Homo sapiens	4.8
PHENYLEPHRINE	NFKB1	Nuclear factor NF-kappa-B p105 subunit	NFKB1	chemblDrug	4.08005	Homo sapiens	5.45
PHENYLEPHRINE	NFKB1	Nuclear factor NF-kappa-B p105 subunit	NFKB1	chemblDrug	4.08005	Homo sapiens	5.45
PRAZOSIN	NFKB1	Nuclear factor NF-kappa-B p105 subunit	NFKB1	chemblDrug	8.10791	Homo sapiens	4.9
PRAZOSIN	NFKB1	Nuclear factor NF-kappa-B p105 subunit	NFKB1	chemblDrug	8.10791	Homo sapiens	4.9
PRAZOSIN	LEF	Anthrax lethal factor	lef pXO1-107 BXA0172 GBAA_pXO1_0172	chemblDrug	8.10791	Bacillus anthracis	5.1
PRAZOSIN	RORG	Nuclear receptor ROR-gamma	Rorc Nr1f3 Rorg Thor	chemblDrug	8.10791	Mus musculus	4.9
PRAZOSIN	PGDH	15-hydroxyprostaglandin dehydrogenase [NAD+]	HPGD PGDH1 SDR36C1	chemblDrug	8.10791	Homo sapiens	4.9
PRAZOSIN	PGDH	15-hydroxyprostaglandin dehydrogenase [NAD+]	HPGD PGDH1 SDR36C1	chemblDrug	8.10791	Homo sapiens	4.55
PRAZOSIN	RORG	Nuclear receptor ROR-gamma	Rorc Nr1f3 Rorg Thor	chemblDrug	8.10791	Mus musculus	4.7
PRAZOSIN	ACM1	Muscarinic acetylcholine receptor M1	Chrm1 Chrm-1	chemblDrug	8.10791	Rattus norvegicus	4.85
PRAZOSIN	TPO	Thrombopoietin	THPO MGDF	chemblDrug	8.10791	Homo sapiens	4.7
PRAZOSIN	P53	Cellular tumor antigen p53	TP53 P53	chemblDrug	8.10791	Homo sapiens	4.9
PRAZOSIN	AGAL	Alpha-galactosidase A	GLA	chemblDrug	8.10791	Homo sapiens	4.55
PRAZOSIN	HCD2	Endoplasmic reticulum-associated amyloid beta-peptide-binding protein	HSD17B10 ERAB HADH2 MRPP2 SCHAD SDR5C1 XH98G2	chemblDrug	8.10791	Homo sapiens	4.7
PRAZOSIN	HCD2	Endoplasmic reticulum-associated amyloid beta-peptide-binding protein	HSD17B10 ERAB HADH2 MRPP2 SCHAD SDR5C1 XH98G2	chemblDrug	8.10791	Homo sapiens	4.8
PRAZOSIN	ACM1	Muscarinic acetylcholine receptor M1	Chrm1 Chrm-1	chemblDrug	8.10791	Rattus norvegicus	4.55
PRAZOSIN	P53	Cellular tumor antigen p53	TP53 P53	chemblDrug	8.10791	Homo sapiens	4.5
PRAZOSIN	CP3A4	Cytochrome P450 3A4	CYP3A4 CYP3A3	chemblDrug	8.10791	Homo sapiens	5.2
PRAZOSIN	RORG	Nuclear receptor ROR-gamma	Rorc Nr1f3 Rorg Thor	chemblDrug	8.10791	Mus musculus	4.9
PRAZOSIN	CP3A4	Cytochrome P450 3A4	CYP3A4 CYP3A3	chemblDrug	8.10791	Homo sapiens	4.9
PRAZOSIN	CP3A4	Cytochrome P450 3A4	CYP3A4 CYP3A3	chemblDrug	8.10791	Homo sapiens	4.9
PRAZOSIN	TPO	Thrombopoietin	THPO MGDF	chemblDrug	8.10791	Homo sapiens	4.7
ALOSETRON	5HT3A	Serotonin 3a (5-HT3a) receptor	HTR3A 5HT3R HTR3	chemblDrug	4.36652	Homo sapiens	9.30103
ALOSETRON	CP3A4	Cytochrome P450 3A4	CYP3A4 CYP3A3	chemblDrug	4.36652	Homo sapiens	6.22185
ALOSETRON	CP1A2	Cytochrome P450 1A2	CYP1A2	chemblDrug	4.36652	Homo sapiens	5
ALOSETRON	CP2B6	Cytochrome P450 2B6	CYP2B6	chemblDrug	4.36652	Homo sapiens	5
ALOSETRON	CP2C9	Cytochrome P450 2C9	CYP2C9 CYP2C10	chemblDrug	4.36652	Homo sapiens	5
ALOSETRON	CP2CJ	Cytochrome P450 2C19	CYP2C19	chemblDrug	4.36652	Homo sapiens	5
ALOSETRON	CP2D6	Cytochrome P450 2D6	CYP2D6 CYP2DL1	chemblDrug	4.36652	Homo sapiens	5
ONDANSETRON	5HT3A	Serotonin 3a (5-HT3a) receptor	HTR3A 5HT3R HTR3	chemblDrug	5	Cavia porcellus	6.90001
PRAZOSIN	KCNH2	HERG	KCNH2 ERG ERG1 HERG	chemblDrug	8.10791	Homo sapiens	5.8
ONDANSETRON	KCNH2	HERG	KCNH2 ERG ERG1 HERG	chemblDrug	5	Homo sapiens	6.09
PRAZOSIN	GLCM	Beta-glucocerebrosidase	GBA GC GLUC	chemblDrug	8.10791	Homo sapiens	4.6
PRAZOSIN	GLCM	Beta-glucocerebrosidase	GBA GC GLUC	chemblDrug	8.10791	Homo sapiens	4.65
PRAZOSIN	ATAD5	ATPase family AAA domain-containing protein 5	ATAD5 C17orf41 FRAG1	chemblDrug	8.10791	Homo sapiens	4.53639
PRAZOSIN	GLCM	Beta-glucocerebrosidase	GBA GC GLUC	chemblDrug	8.10791	Homo sapiens	4.65
PRAZOSIN	GLCM	Beta-glucocerebrosidase	GBA GC GLUC	chemblDrug	8.10791	Homo sapiens	4.8
PHENYLEPHRINE	DRD1	Dopamine D1 receptor	DRD1	chemblDrug	4.08005	Homo sapiens	5.25
PRAZOSIN	EHMT2	Histone-lysine N-methyltransferase, H3 lysine-9 specific 3	EHMT2 BAT8 C6orf30 G9A KMT1C NG36	chemblDrug	8.10791	Homo sapiens	4.52382
PRAZOSIN	ATAD5	ATPase family AAA domain-containing protein 5	ATAD5 C17orf41 FRAG1	chemblDrug	8.10791	Homo sapiens	4.53639
PRAZOSIN	CP1A2	Cytochrome P450 1A2	CYP1A2	chemblDrug	8.10791	Homo sapiens	4.5
PRAZOSIN	CP1A2	Cytochrome P450 1A2	CYP1A2	chemblDrug	8.10791	Homo sapiens	4.9
PRAZOSIN	NQO2	Quinone reductase 2	NQO2 NMOR2	chemblDrug	8.10791	Homo sapiens	8.10791
PRAZOSIN	ADA1A	Alpha-1a adrenergic receptor	ADRA1A ADRA1C	chemblDrug	8.10791	Homo sapiens	8.95861
PRAZOSIN	MDR1	P-glycoprotein 1	ABCB1 MDR1 PGY1	chemblDrug	8.10791	Homo sapiens	4.79727
ALOSETRON	CP1A2	Cytochrome P450 1A2	CYP1A2	chemblDrug	4.36652	Homo sapiens	6.21846
ALOSETRON	5HT2B	Serotonin 2b (5-HT2b) receptor	HTR2B	chemblDrug	4.36652	Homo sapiens	7
ALOSETRON	5HT2B	Serotonin 2b (5-HT2b) receptor	HTR2B	chemblDrug	4.36652	Homo sapiens	7.19382
PRAZOSIN	ADA1A	Alpha-1a adrenergic receptor	Adra1a Adra1c	chemblDrug	8.10791	Rattus norvegicus	9.66154
PRAZOSIN	ADA1A	Alpha-1a adrenergic receptor	Adra1a Adra1c	chemblDrug	8.10791	Rattus norvegicus	10.0555
PRAZOSIN	ADA1B	Alpha-1b adrenergic receptor	Adra1b	chemblDrug	8.10791	Rattus norvegicus	9.74958
PRAZOSIN	ADA1B	Alpha-1b adrenergic receptor	Adra1b	chemblDrug	8.10791	Rattus norvegicus	10.0044
PRAZOSIN	ADA1D	Alpha-1d adrenergic receptor	ADRA1D ADRA1A	chemblDrug	8.10791	Homo sapiens	9.1831
PRAZOSIN	ADA1D	Alpha-1d adrenergic receptor	ADRA1D ADRA1A	chemblDrug	8.10791	Homo sapiens	9.4908
PRAZOSIN	ADA2A	Alpha-2a adrenergic receptor	ADRA2A ADRA2R ADRAR	chemblDrug	8.10791	Homo sapiens	5.57873
PRAZOSIN	ADA2A	Alpha-2a adrenergic receptor	ADRA2A ADRA2R ADRAR	chemblDrug	8.10791	Homo sapiens	6.0048
PRAZOSIN	ADA2B	Alpha-2b adrenergic receptor	ADRA2B ADRA2L1 ADRA2RL1	chemblDrug	8.10791	Homo sapiens	6.5376
PRAZOSIN	ADA2B	Alpha-2b adrenergic receptor	ADRA2B ADRA2L1 ADRA2RL1	chemblDrug	8.10791	Homo sapiens	6.87615
PRAZOSIN	ADA2C	Alpha-2c adrenergic receptor	ADRA2C ADRA2L2 ADRA2RL2	chemblDrug	8.10791	Homo sapiens	6.1891
PRAZOSIN	ADA2C	Alpha-2c adrenergic receptor	ADRA2C ADRA2L2 ADRA2RL2	chemblDrug	8.10791	Homo sapiens	7.02687
PRAZOSIN	KCNH2	HERG	KCNH2 ERG ERG1 HERG	chemblDrug	8.10791	Homo sapiens	4.61479
PRAZOSIN	KCNH2	HERG	KCNH2 ERG ERG1 HERG	chemblDrug	8.10791	Homo sapiens	4.70136
PRAZOSIN	MMP1	Matrix metalloproteinase-1	MMP1 CLG	chemblDrug	8.10791	Homo sapiens	5.39405
PRAZOSIN	MMP9	Matrix metalloproteinase 9	MMP9 CLG4B	chemblDrug	8.10791	Homo sapiens	5.1572
PRAZOSIN	5HT2B	Serotonin 2b (5-HT2b) receptor	HTR2B	chemblDrug	8.10791	Homo sapiens	5.38531
PRAZOSIN	5HT2B	Serotonin 2b (5-HT2b) receptor	HTR2B	chemblDrug	8.10791	Homo sapiens	5.58153
ONDANSETRON	5HT2B	Serotonin 2b (5-HT2b) receptor	HTR2B	chemblDrug	5	Homo sapiens	6.14448
ONDANSETRON	5HT2B	Serotonin 2b (5-HT2b) receptor	HTR2B	chemblDrug	5	Homo sapiens	6.34104
1262930	FDFT	Squalene synthetase	Fdft1	molregno	4.07291	Rattus norvegicus	4.89279
PRAZOSIN	MDR1	P-glycoprotein 1	ABCB1 MDR1 PGY1	chemblDrug	8.10791	Homo sapiens	4.69897
PRAZOSIN	S22A1	Solute carrier family 22 member 1	SLC22A1 OCT1	chemblDrug	8.10791	Homo sapiens	5.73518
PRAZOSIN	S22A3	Solute carrier family 22 member 3	SLC22A3 EMTH OCT3	chemblDrug	8.10791	Homo sapiens	4.89963
PHENYLEPHRINE	DRD1	Dopamine D1 receptor	DRD1	chemblDrug	4.08005	Homo sapiens	5.73622
PRAZOSIN	ATX2	Ataxin-2	ATXN2 ATX2 SCA2 TNRC13	chemblDrug	8.10791	Homo sapiens	5
PRAZOSIN	ATX2	Ataxin-2	ATXN2 ATX2 SCA2 TNRC13	chemblDrug	8.10791	Homo sapiens	4.6
1424111	ADA1A	Alpha-1a adrenergic receptor	ADRA1A ADRA1C	molregno	4.23446	Oryctolagus cuniculus	7.74473
PRAZOSIN	ADA1B	Alpha-1b adrenergic receptor	Adra1b	chemblDrug	8.10791	Rattus norvegicus	9.07002
1424111	ADA1B	Alpha-1b adrenergic receptor	Adra1b	molregno	4.23446	Rattus norvegicus	8.21997
1424111	ADA1A	Alpha-1a adrenergic receptor	Adra1a Adra1c	molregno	4.23446	Rattus norvegicus	9.56992
PRAZOSIN	ADA1D	Alpha-1d adrenergic receptor	Adra1d Adra1a	chemblDrug	8.10791	Rattus norvegicus	9.77006
1424111	ADA1D	Alpha-1d adrenergic receptor	Adra1d Adra1a	molregno	4.23446	Rattus norvegicus	10.6
PRAZOSIN	ADA1B	Alpha-1b adrenergic receptor	Adra1b	chemblDrug	8.10791	Rattus norvegicus	9.25964
1424111	ADA1B	Alpha-1b adrenergic receptor	Adra1b	molregno	4.23446	Rattus norvegicus	8.25571
1424111	ADA1A	Alpha-1a adrenergic receptor	Adra1a Adra1c	molregno	4.23446	Rattus norvegicus	9.85387
PRAZOSIN	ADA1D	Alpha-1d adrenergic receptor	Adra1d Adra1a	chemblDrug	8.10791	Rattus norvegicus	9.76955
1424111	ADA1D	Alpha-1d adrenergic receptor	Adra1d Adra1a	molregno	4.23446	Rattus norvegicus	10.6021
ONDANSETRON	S22A2	Solute carrier family 22 member 2	SLC22A2 OCT2	chemblDrug	5	Homo sapiens	6.05061
ONDANSETRON	S47A1	Multidrug and toxin extrusion protein 1	SLC47A1 MATE1	chemblDrug	5	Homo sapiens	6.82391
ONDANSETRON	S47A2	Multidrug and toxin extrusion protein 2	SLC47A2 MATE2	chemblDrug	5	Homo sapiens	5.16115
PRAZOSIN	SO1B3	Solute carrier organic anion transporter family member 1B3	SLCO1B3 LST2 OATP1B3 OATP8 SLC21A8	chemblDrug	8.10791	Homo sapiens	5.06211
PRAZOSIN	SO1B1	Solute carrier organic anion transporter family member 1B1	SLCO1B1 LST1 OATP1B1 OATP2 OATPC SLC21A6	chemblDrug	8.10791	Homo sapiens	4.75144
ONDANSETRON	5HT3A	Serotonin 3a (5-HT3a) receptor	Htr3a 5ht3 Htr3	chemblDrug	5	Rattus norvegicus	9.79588
ONDANSETRON	5HT3A	Serotonin 3a (5-HT3a) receptor	HTR3A 5HT3R HTR3	chemblDrug	5	Homo sapiens	10.0458
ONDANSETRON	SC6A4	Serotonin transporter	Slc6a4	chemblDrug	5	Rattus norvegicus	5.69897
ONDANSETRON	5HT3A	Serotonin 3a (5-HT3a) receptor	HTR3A 5HT3R HTR3	chemblDrug	5	Homo sapiens	8.55284
1444061	ACES	Acetylcholinesterase	ache	molregno	4.19462	Electrophorus electricus	7.26841
1444061	ACES	Acetylcholinesterase	ache	molregno	4.19462	Electrophorus electricus	7.27003
1444061	CHLE	Cholinesterase	BCHE	molregno	4.19462	Equus caballus	7.30364
1444061	CHLE	Cholinesterase	BCHE	molregno	4.19462	Equus caballus	7.29999
PRAZOSIN	ADA1A	Alpha-1a adrenergic receptor	ADRA1A ADRA1C	chemblDrug	8.10791	Homo sapiens	9.23003
PRAZOSIN	ADA1A	Alpha-1a adrenergic receptor	ADRA1A ADRA1C	chemblDrug	8.10791	Homo sapiens	9.23062
ONDANSETRON	S47A1	Multidrug and toxin extrusion protein 1	SLC47A1 MATE1	chemblDrug	5	Homo sapiens	8
ONDANSETRON	S47A1	Multidrug and toxin extrusion protein 1	SLC47A1 MATE1	chemblDrug	5	Homo sapiens	7.52288
ONDANSETRON	S47A2	Multidrug and toxin extrusion protein 2	SLC47A2 MATE2	chemblDrug	5	Homo sapiens	6.79588
ONDANSETRON	S22A3	Solute carrier family 22 member 3	SLC22A3 EMTH OCT3	chemblDrug	5	Homo sapiens	4.75945
ONDANSETRON	S22A2	Solute carrier family 22 member 2	SLC22A2 OCT2	chemblDrug	5	Homo sapiens	5.76955
PRAZOSIN	S22A2	Solute carrier family 22 member 2	SLC22A2 OCT2	chemblDrug	8.10791	Homo sapiens	4.86646
ONDANSETRON	S47A2	Multidrug and toxin extrusion protein 2	SLC47A2 MATE2	chemblDrug	5	Homo sapiens	6.52288
PRAZOSIN	S47A1	Multidrug and toxin extrusion protein 1	SLC47A1 MATE1	chemblDrug	8.10791	Homo sapiens	6.0104
ONDANSETRON	S47A1	Multidrug and toxin extrusion protein 1	SLC47A1 MATE1	chemblDrug	5	Homo sapiens	6.79588
PRAZOSIN	S47A1	Multidrug and toxin extrusion protein 1	SLC47A1 MATE1	chemblDrug	8.10791	Homo sapiens	5.79588
PRAZOSIN	ADA1D	Alpha-1d adrenergic receptor	ADRA1D ADRA1A	chemblDrug	8.10791	Homo sapiens	9.36653
PRAZOSIN	ADA1B	Alpha-1b adrenergic receptor	Adra1b	chemblDrug	8.10791	Rattus norvegicus	9.82391
PRAZOSIN	ADA1A	Alpha-1a adrenergic receptor	Adra1a Adra1c	chemblDrug	8.10791	Rattus norvegicus	9.55284
PRAZOSIN	ADA1D	Alpha-1d adrenergic receptor	ADRA1D ADRA1A	chemblDrug	8.10791	Homo sapiens	9.05552
PRAZOSIN	ADA1B	Alpha-1b adrenergic receptor	Adra1b	chemblDrug	8.10791	Rattus norvegicus	9.56864
PRAZOSIN	ADA1A	Alpha-1a adrenergic receptor	Adra1a Adra1c	chemblDrug	8.10791	Rattus norvegicus	9.16115
ONDANSETRON	5HT3A	Serotonin 3a (5-HT3a) receptor	Htr3a 5ht3 Htr3	chemblDrug	5	Rattus norvegicus	9.11351
PRAZOSIN	ADA1D	Alpha-1d adrenergic receptor	ADRA1D ADRA1A	chemblDrug	8.10791	Homo sapiens	9.33999
PRAZOSIN	ADA1B	Alpha-1b adrenergic receptor	ADRA1B	chemblDrug	8.10791	Homo sapiens	8.10002
PRAZOSIN	ADA1A	Alpha-1a adrenergic receptor	ADRA1A ADRA1C	chemblDrug	8.10791	Homo sapiens	8.73002
PRAZOSIN	ADA1D	Alpha-1d adrenergic receptor	ADRA1D ADRA1A	chemblDrug	8.10791	Homo sapiens	9.37675
PRAZOSIN	ADA1B	Alpha-1b adrenergic receptor	ADRA1B	chemblDrug	8.10791	Homo sapiens	9
PRAZOSIN	ADA1A	Alpha-1a adrenergic receptor	ADRA1A ADRA1C	chemblDrug	8.10791	Homo sapiens	9.22915
PRAZOSIN	ANDR	Androgen Receptor	AR DHTR NR3C4	chemblDrug	8.10791	Homo sapiens	4.57134
PRAZOSIN	ANDR	Androgen Receptor	AR DHTR NR3C4	chemblDrug	8.10791	Homo sapiens	5.02134
PRAZOSIN	ADA1A	Alpha-1a adrenergic receptor	ADRA1A ADRA1C	chemblDrug	8.10791	Homo sapiens	8.95861
1262930	FDFT	Squalene synthetase	Fdft1	molregno	4.07291	Rattus norvegicus	4.89279
1262930	PGH1	Cyclooxygenase-1	PTGS1 COX-1 COX1	molregno	4.07291	Bos taurus	5.05949
1262930	PGH2	Cyclooxygenase-2	PTGS2 COX2	molregno	4.07291	Homo sapiens	8.69358
ALOSETRON	5HT3A	Serotonin 3a (5-HT3a) receptor	HTR3A 5HT3R HTR3	chemblDrug	4.36652	Homo sapiens	9.30103
ALOSETRON	CP3A4	Cytochrome P450 3A4	CYP3A4 CYP3A3	chemblDrug	4.36652	Homo sapiens	6.22185
PRAZOSIN	ADA1A	Alpha-1a adrenergic receptor	ADRA1A ADRA1C	chemblDrug	8.10791	Homo sapiens	10.3979
PHENYLEPHRINE	ADA1A	Alpha-1a adrenergic receptor	ADRA1A ADRA1C	chemblDrug	4.08005	Homo sapiens	7.25964
PHENYLEPHRINE	ADA1B	Alpha-1b adrenergic receptor	ADRA1B	chemblDrug	4.08005	Homo sapiens	8.22915
PRAZOSIN	ADA1A	Alpha-1a adrenergic receptor	ADRA1A ADRA1C	chemblDrug	8.10791	Homo sapiens	10.3979
1852300	CAC1C	Voltage-gated L-type calcium channel alpha-1C subunit	Cacna1c Cach2 Cacn2 Cacnl1a1 Cchl1a1	molregno	4.32696	Rattus norvegicus	6.76955
PRAZOSIN	ADA1A	Alpha-1a adrenergic receptor	ADRA1A ADRA1C	chemblDrug	8.10791	Homo sapiens	8.95861
ALOSETRON	5HT3A	Serotonin 3a (5-HT3a) receptor	HTR3A 5HT3R HTR3	chemblDrug	4.36652	Homo sapiens	9.30103
