# Supplementary material for: Cardioprotective Melatonin: Translating from Proof-of-Concept Studies to Therapeutic Use
Source: Int J Mol Sci. 2019 Sep 5;20(18):4342. doi: 10.3390/ijms20184342 (PMC6770816; doi:10.3390/ijms20184342)
Supplement: Supplementary file 1 [file ijms-20-04342-s001.zip › ijms-579857-final/Supplement S2, ChEMBL Melatonin Compounds citations.xlsx]

## Sheet: CHEMBL25-chembl_document-aA2WyI
ChEMBL ID	Journal	Source ID	Source Description	Title	PubMed ID	DOI	Patent ID	Authors	Year	Volume	Issue	First Page	Document Type	Abstract	Compounds	Targets	Activities
CHEMBL1126832	Journal of medicinal chemistry.	1	Scientific Literature	2-Amido-8-methoxytetralins: a series of nonindolic melatonin-like agents.	8411005	10.1021/jm00072a008		Copinga S, Tepper PG, Grol CJ, Horn AS, Dubocovich ML.	1993	36	20	2891	PUBLICATION	A series of unsubstituted and methoxy-substituted 2-amidotetralins (4a-q) was prepared and evaluated for their ability to compete for 2-[125I]iodomelatonin binding to chicken retinal membranes and for their potency to inhibit the calcium-dependent release of [3H]dopamine from rabbit retina. The lead compound, 2-acetamido-8-methoxytetralin (4j), showed a moderate affinity (Ki = 46 nM) and potency …	30	3	95
CHEMBL1151537	Bioorganic & medicinal chemistry letters.	1	Scientific Literature	Mapping the melatonin receptor. 1. the 5-methoxyl group of melatonin is not an essential requirement for biological activity		10.1016/S0960-894X(01)80565-5		Garratt PJ, Jones R, Rowe SJ, Sugden D	1994	4	13	1555	PUBLICATION		20	2	42
CHEMBL1770106	European journal of medicinal chemistry.	1	Scientific Literature	Design and synthesis of naphthalenic derivatives as new ligands at the melatonin binding site MT3.	21377769	10.1016/j.ejmech.2011.02.010		Leclerc V, Ettaoussi M, Rami M, Farce A, Boutin JA, Delagrange P, Caignard DH, Renard P, Berthelot P, Yous S.	2011	46	5	1622	PUBLICATION	Naphthalenic analogs of MCA-NAT (5-methoxycarbonylamino-N-acetyltryptamine) have been synthesized and evaluated as melatonin receptor ligands. Introduction of a methoxycarbonylamino substituent at the C-7 position of the naphthalenic nucleus yields MT3 selective ligands. This selectivity can be modulated with suitable variations of the C-7 position and the acyl group on the C-1 side chain. We ide…	11	4	49
CHEMBL1287662	European journal of medicinal chemistry.	1	Scientific Literature	Potent neuroprotective role of novel melatonin derivatives for management of central neuropathy induced by acrylamide in rats.	20870314	10.1016/j.ejmech.2010.09.017		Ahmed HH, Elmegeed GA, el-Sayed el-SM, Abd-Elhalim MM, Shousha WG, Shafic RW.	2010	45	11	5452	PUBLICATION	Acrylamide (ACR) has been shown to be a neurotoxic agent for both laboratory animals and human. The present study aimed at synthesizing new functionalized melatonin derivatives bearing promising heterocyclic moiety that could be expected to have protective effect against ACR-induced neurotoxicity in adult female rats. The novel melatonin derivatives 4, 6, 7 and 11 were synthesized and their chemi…	5	1	46
CHEMBL4052599	Journal of natural products.	1	Scientific Literature	Combined in Vitro Cell-Based/in Silico Screening of Naturally Occurring Flavonoids and Phenolic Compounds as Potential Anti-Alzheimer Drugs.	28128562	10.1021/acs.jnatprod.6b00643		Espargar√≥ A, Ginex T, Vadell MD, Busquets MA, Estelrich J, Mu√±oz-Torrero D, Luque FJ, Sabate R.	2017	80	2	278	PUBLICATION	Alzheimer's disease (AD) is the main cause of dementia in people over 65 years. One of the major culprits in AD is the self-aggregation of amyloid-Œ≤ peptide (AŒ≤), which has stimulated the search for small molecules able to inhibit AŒ≤ aggregation. In this context, we recently reported a simple, but effective in vitro cell-based assay to evaluate the potential antiaggregation activity of putativ…	15	2	39
CHEMBL2203091	Bioorganic & medicinal chemistry letters.	1	Scientific Literature	Synthesis of novel –ú–¢3 receptor ligands via an unusual Knoevenagel condensation.	23131339	10.1016/j.bmcl.2012.10.005		Volkova MS, Jensen KC, Lozinskaya NA, Sosonyuk SE, Proskurnina MV, Mesecar AD, Zefirov NS.	2012	22	24	7578	PUBLICATION	New 5-acetamido-substituted melatonin derivatives were efficiently synthesized in excellent yields via Knoevenagel condensation. The relative binding affinity of new synthesized compounds to MT3 receptor was tested via enzymatic assays and the X-ray structures of the most potent compounds were determined in complex with MT3.	5	1	12
CHEMBL1129259	Journal of medicinal chemistry.	1	Scientific Literature	Synthesis of 2-amido-2,3-dihydro-1H-phenalene derivatives as new conformationally restricted ligands for melatonin receptors.	8759629	10.1021/jm960219h		Math√©-Allainmat M, Gaudy F, Sicsic S, Dangy-Caye AL, Shen S, Br√©mont B, Benatalah Z, Langlois M, Renard P, Delagrange P.	1996	39	16	3089	PUBLICATION	Tetrahydroanthracene, tetrahydrophenanthrene, and tetrahydrophenalene moieties were used to design novel constrained melatoninergic agents. Compounds 1 and 2 were synthesized from the cyclization of the aryl succinic acids 6a,b followed by catalytic reduction, Curtius degradation to the amino derivatives, and acetylation. The phenalene derivatives 3 were prepared by cyclization of the aza lactone…	10	1	11
CHEMBL1134453	Journal of medicinal chemistry.	1	Scientific Literature	Bisubstrate ketone analogues as serotonin N-acetyltransferase inhibitors.	11448230	10.1021/jm010049v		Kim CM, Cole PA.	2001	44	15	2479	PUBLICATION	Serotonin N-acetyltransferase, also called the melatonin rhythm enzyme, is thought to play an important regulatory role in circadian rhythm in animals and people. A series of analogues were synthesized in which indole and coenzyme A were linked via ketone tethers as designed inhibitors of this enzyme. These compounds were tested against purified serotonin N-acetyltransferase. The parent ketone co…	14	1	15
CHEMBL1142910	Bioorganic & medicinal chemistry.	1	Scientific Literature	Enzymatic and cellular study of a serotonin N-acetyltransferase phosphopantetheine-based prodrug.	17258461	10.1016/j.bmc.2006.12.016		Hwang Y, Ganguly S, Ho AK, Klein DC, Cole PA.	2007	15	5	2147	PUBLICATION	Serotonin N-acetyltransferase (arylalkylamine N-acetyltransferase, AANAT) regulates the daily rhythm in the production of melatonin and is therefore an attractive target for pharmacologic modulation of the synthesis of this hormone. Previously prepared bisubstrate analogs show potent inhibition of AANAT but have unfavorable pharmacokinetic properties due to the presence of phosphate groups which …	1	2	6
CHEMBL1138705	Bioorganic & medicinal chemistry letters.	1	Scientific Literature	Tetrahydroisoquinoline derivatives as melatonin MT2 receptor antagonists.	15501061	10.1016/j.bmcl.2004.09.024		Karageorge GN, Bertenshaw S, Iben L, Xu C, Sarbin N, Gentile A, Dubowchik GM.	2004	14	23	5881	PUBLICATION	A series of tetrahydroisoquinolines has yielded potent MT(2) receptor antagonists, which are selective versus the MT(1) receptor.	29	3	69
CHEMBL3232831	European journal of medicinal chemistry.	1	Scientific Literature	Synthetic indole and melatonin derivatives exhibit antimalarial activity on the cell cycle of the human malaria parasite Plasmodium falciparum.	24699367	10.1016/j.ejmech.2014.03.055		Schuck DC, Jord√£o AK, Nakabashi M, Cunha AC, Ferreira VF, Garcia CR.	2014	78		375	PUBLICATION	Discovering the mechanisms by which cell signaling controls the cell cycle of the human malaria parasite Plasmodium falciparum is fundamental to designing more effective antimalarials. To better understand the impacts of melatonin structure and function on the cell cycle of P.¬†falciparum, we have synthesized two families of structurally-related melatonin compounds (7-11 and 12-16). All synthesiz…	12	1	26
CHEMBL1127919	Bioorganic & medicinal chemistry letters.	1	Scientific Literature	Mapping the melatonin receptor. 2. synthesis and biological activity of indole derived melatonin analogues with restricted conformations of the C-3 amidoethane side chain		10.1016/S0960-894X(01)80566-7		Garratt PJ, Vonhoff S, Rowe SJ, Sugden D	1994	4	13	1559	PUBLICATION		27	2	56
CHEMBL1128282	Journal of medicinal chemistry.	1	Scientific Literature	Mapping the melatonin receptor. 3. Design and synthesis of melatonin agonists and antagonists derived from 2-phenyltryptamines.	7707316	10.1021/jm00007a010		Garratt PJ, Jones R, Tocher DA, Sugden D.	1995	38	7	1132	PUBLICATION	Three series of 2-phenyltryptamides were prepared as melatonin analogues to investigate the nature of the binding site of the melatonin receptor in chicken brain and in Xenopus laevis melanophore cells. The 5-methoxy-2-phenyltryptamides (6a-j) have high binding affinities for the chicken brain receptor, in some cases (6a-d) greater than that for melatonin, confirming and extending the work of Spa…	32	2	64
CHEMBL1130073	Journal of medicinal chemistry.	1	Scientific Literature	Conformationally restrained melatonin analogues: synthesis, binding affinity for the melatonin receptor, evaluation of the biological activity, and molecular modeling study.	9207940	10.1021/jm960651z		Spadoni G, Balsamini C, Diamantini G, Di Giacomo B, Tarzia G, Mor M, Plazzi PV, Rivara S, Lucini V, Nonno R, Pannacci M, Fraschini F, Stankov BM.	1997	40	13	1990	PUBLICATION	The design, synthesis, and biological profile of several indole melatonin analogues with a conformationally restricted C3 amidoethane side chain are presented. Examination of the accessible conformations of the melatonin side chain led us to explore some of its fully or partially restricted analogues, 2-12, the binding affinity values of which were utilized to gain further insight on the melatoni…	23	2	116
CHEMBL3400095	Bioorganic & medicinal chemistry.	1	Scientific Literature	Œ≤-sheet interfering molecules acting against Œ≤-amyloid aggregation and fibrillogenesis.	25769517	10.1016/j.bmc.2015.02.041		Francioso A, Punzi P, Boffi A, Lori C, Martire S, Giordano C, D'Erme M, Mosca L.	2015	23	8	1671	PUBLICATION	Œ≤-Sheet aggregates and amyloid fibrils rising from conformational changes of proteins are observed in several pathological human conditions. These structures are organized in Œ≤-strands that can reciprocally interact by hydrophobic and œÄ-œÄ interactions. The amyloid aggregates can give rise to pathological conditions through complex biochemical mechanisms whose physico-chemical nature has been …	3	2	4
CHEMBL4043301	Journal of medicinal chemistry.	1	Scientific Literature	Tetrahydroquinoline Ring as a Versatile Bioisostere of Tetralin for Melatonin Receptor Ligands.	29595267	10.1021/acs.jmedchem.8b00359		Rivara S, Scalvini L, Lodola A, Mor M, Caignard DH, Delagrange P, Collina S, Lucini V, Scaglione F, Furiassi L, Mari M, Lucarini S, Bedini A, Spadoni G.	2018	61	8	3726	PUBLICATION	A new family of melatonin receptor ligands, characterized by a tetrahydroquinoline (THQ) scaffold carrying an amide chain in position 3, was devised as conformationally constrained analogs of flexible N-anilinoethylamides previously developed. Molecular superposition models allowed to identify the patterns of substitution conferring high receptor binding affinity and to support the THQ ring as a …	12	3	71
CHEMBL1130377	Journal of medicinal chemistry.	1	Scientific Literature	Three-dimensional quantitative structure-activity relationship of melatonin receptor ligands: a comparative molecular field analysis study.	9057860	10.1021/jm960680+		Sicsic S, Serraz I, Andrieux J, Br√©mont B, Math√©-Allainmat M, Poncet A, Shen S, Langlois M.	1997	40	5	739	PUBLICATION	A three-dimensional quantitative structure-activity relationship using the comparative molecular field analysis (CoMFA) paradigm applied to 57 melatonin receptor ligands belonging to diverse structural families was performed. The compounds studied which have been synthesized previously and reported to be active at chicken brain melatonin receptors were divided into a training set of 48 molecules …	48	1	48
CHEMBL1137607	Journal of medicinal chemistry.	1	Scientific Literature	De novo discovery of serotonin N-acetyltransferase inhibitors.	17924613	10.1021/jm0706463		Szewczuk LM, Saldanha SA, Ganguly S, Bowers EM, Javoroncov M, Karanam B, Culhane JC, Holbert MA, Klein DC, Abagyan R, Cole PA.	2007	50	22	5330	PUBLICATION	Serotonin N-acetyltransferase (arylalkylamine N-acetyltransferase, AANAT) is a member of the GCN5 N-acetyltransferase (GNAT) superfamily and catalyzes the penultimate step in the biosynthesis of melatonin; a large daily rhythm in AANAT activity drives the daily rhythm in circulating melatonin. We have used a structure-based computational approach to identify the first druglike and selective inhib…	31	4	108
CHEMBL1146812	Bioorganic & medicinal chemistry letters.	1	Scientific Literature	Synthesis and structure-activity relationship of novel benzoxazole derivatives as melatonin receptor agonists.	15203165	10.1016/j.bmcl.2004.04.082		Sun LQ, Chen J, Bruce M, Deskus JA, Epperson JR, Takaki K, Johnson G, Iben L, Mahle CD, Ryan E, Xu C.	2004	14	14	3799	PUBLICATION	A series of benzoxazole derivatives was synthesized and evaluated as melatoninergic ligands. The binding affinity of these compounds for human MT(1) and MT(2) receptors was determined using 2-[(125)I]-iodomelatonin as the radioligand. From this series of benzoxazole derivatives, compounds 14 and 17 were identified as melatonin receptor agonists.	39	4	121
CHEMBL1926506	Bioorganic & medicinal chemistry.	1	Scientific Literature	Benzenediol-berberine hybrids: multifunctional agents for Alzheimer's disease.	22041172	10.1016/j.bmc.2011.09.040		Jiang H, Wang X, Huang L, Luo Z, Su T, Ding K, Ding K, Li X.	2011	19	23	7228	PUBLICATION	We designed and synthesized a series of hybrid molecules, in an effort to identify novel multifunctional drug candidates for Alzheimer's disease (AD), by reacting berberine with benzenediol, melatonin, and ferulic acid. The products were evaluated for: (i) the ability to inhibit multiple cholinesterases (ChEs); (ii) the capacity to prevent amyloid Œ≤ (AŒ≤) aggregation; and (iii) antioxidant activ…	17	4	96
CHEMBL1129757	Journal of medicinal chemistry.	1	Scientific Literature	Mapping the melatonin receptor. 4. Comparison of the binding affinities of a series of substituted phenylalkyl amides.	8627603	10.1021/jm9508189		Garratt PJ, Travard S, Vonhoff S, Tsotinis A, Sugden D.	1996	39	9	1797	PUBLICATION	A series of 2-, 3-, and 4-substituted phenylalkyl amides were prepared as potential melatonin analogs in order to investigate the nature of the binding site of the melatonin receptor in chicken brain. The length of the alkyl chain was systematically varied from n = 1 to 4, and methoxyl substituents were incorporated into the phenyl ring at the 2-, 3-, and 4-positions. The maximum binding affinity…	52	1	58
CHEMBL1130074	Journal of medicinal chemistry.	1	Scientific Literature	1-(2-Alkanamidoethyl)-6-methoxyindole derivatives: a new class of potent indole melatonin analogues.	9207941	10.1021/jm960653j		Tarzia G, Diamantini G, Di Giacomo B, Spadoni G, Esposti D, Nonno R, Lucini V, Pannacci M, Fraschini F, Stankov BM.	1997	40	13	2003	PUBLICATION	A new series of indole melatonin analogues, bearing the amido ethyl side chain attached at the N-1 position of the indole nucleus, were synthesized and tested for their affinity for the melatonin receptor isolated from quail optic tecta in a series of in vitro ligand-binding experiments using 2-[125I]iodomelatonin as the labeled ligand. The biological activity was evaluated using two models: effe…	20	2	140
CHEMBL1132612	Journal of medicinal chemistry.	1	Scientific Literature	Melatonergic properties of the (+)- and (-)-enantiomers of N-(4-methoxy-2,3-dihydro-1H-phenalen-2-yl)amide derivatives.	10090792	10.1021/jm9804937		Jellimann C, Math√©-Allainmat M, Andrieux J, Renard P, Delagrange P, Langlois M.	1999	42	6	1100	PUBLICATION	N-(4-Methoxy-2,3-dihydro-1H-phenalen-2-yl)amide derivatives, conformationally restricted ligands for melatonin receptors, were synthesized by an alternative synthetic method from the corresponding 1,8-naphthalic anhydride which was transformed into the phenalenecarboxylic acid 7. A Curtius reaction on 7 gave the amino compound which was acylated to give compounds 4a-c. The (+)- and (-)-4a-c enant…	13	1	34
CHEMBL1140421	Journal of medicinal chemistry.	1	Scientific Literature	Kynurenamines as neural nitric oxide synthase inhibitors.	16366599	10.1021/jm050740o		Entrena A, Camacho ME, Carri√≥n MD, L√≥pez-Cara LC, Velasco G, Le√≥n J, Escames G, Acu√±a-Castroviejo D, Tapias V, Gallo MA, Viv√≥ A, Espinosa A.	2005	48	26	8174	PUBLICATION	To find new compounds with potential neuroprotective activity, we have designed, synthesized, and characterized a series of neural nitric oxide synthase (nNOS) inhibitors with a kynurenamine structure. Among them, N-[3-(2-amino-5-methoxyphenyl)-3-oxopropyl]acetamide is the main melatonin metabolite in the brain and shows the highest activity in the series, with an inhibition percentage of 65% at …	12	2	24
CHEMBL1138316	Journal of medicinal chemistry.	1	Scientific Literature	Design, synthesis, and melatoninergic activity of new azido- and isothiocyanato-substituted indoles.	17988084	10.1021/jm7010723		Tsotinis A, Afroudakis PA, Davidson K, Prashar A, Sugden D.	2007	50	25	6436	PUBLICATION	To develop irreversibly binding ligands for the melatonin receptor(s) as tools for tracing the primary melatonin binding site, we report on the design and synthesis of new melatoninergic azido- and isothiocyanato-substituted indoles. All active compounds were partial agonists or antagonists in the Xenopus melanophore assay, the most potent being the 5-OMe C3-substituted azido 45 and isothiocyanat…	16	1	31
CHEMBL1131168	Journal of medicinal chemistry.	1	Scientific Literature	Pharmacophoric search and 3D-QSAR comparative molecular field analysis studies on agonists of melatonin sheep receptors.	9804685	10.1021/jm980026p		Marot C, Chavatte P, Morin-Allory L, Viaud MC, Guillaumet G, Renard P, Lesieur D, Michel A.	1998	41	23	4453	PUBLICATION	Conformational analysis was used to characterize the agonist pharmacophore for melatonin sheep brain receptor recognition and activation. The molecular geometry shared by all conformations of the selected active ligands was determined. Assuming that all the compounds interact at the same binding site at the receptor level, 2-iodomelatonin pharmacophoric conformation served as a template for the s…	142	1	142
CHEMBL1131354	Bioorganic & medicinal chemistry letters.	1	Scientific Literature	Synthesis of benzocycloalkane derivatives as new conformationally restricted ligands for melatonin receptors.	9873728	10.1016/s0960-894x(98)00601-5		Kloubert S, Math√©-Allainmat M, Andrieux J, Sicsic S, Langlois M.	1998	8	23	3325	PUBLICATION	Benzocycloalkane derivatives 1-4 were synthesized as new conformationally restricted melatoninergic ligands. They were prepared by the reaction of the ketones 5 with diethylcyanophosphonate and the reduction of the corresponding cyano compounds or by the Wittig reaction and Curtius degradation to obtain the amines 8. The 1-Cyanobenzocyclobutane derivative was obtained by the benzyne cyclisation r…	15	1	19
CHEMBL1147593	Bioorganic & medicinal chemistry letters.	1	Scientific Literature	Design and synthesis of benzoxazole derivatives as novel melatoninergic ligands.	14980664	10.1016/j.bmcl.2003.12.052		Sun LQ, Chen J, Takaki K, Johnson G, Iben L, Mahle CD, Ryan E, Xu C.	2004	14	5	1197	PUBLICATION	A novel series of benzoxazole derivatives was synthesized and evaluated as melatoninergic ligands. The binding affinity of these compounds for human MT(1) and MT(2) receptors was determined using 2-[(125)I]-iodomelatonin as the radioligand. The results of the SAR studies in this series led to the identification of compound 28, which exhibited better MT(1) and MT(2) receptor affinities than melato…	24	3	72
CHEMBL1131339	Journal of medicinal chemistry.	1	Scientific Literature	Mapping the melatonin receptor. 5. Melatonin agonists and antagonists derived from tetrahydrocyclopent[b]indoles, tetrahydrocarbazoles and hexahydrocyclohept[b]indoles.	9484496	10.1021/jm970246n		Davies DJ, Garratt PJ, Tocher DA, Vonhoff S, Davies J, Teh MT, Sugden D.	1998	41	4	451	PUBLICATION	Tetrahydrocyclopent[b]indoles, tetrahydrocarbazoles, and hexahydrocyclohept[b]indoles have been prepared as melatonin analogues to investigate the nature of the binding site of the melatonin receptor. The affinity of analogues was compared in a radioligand binding assay using chicken brain membranes and agonist and antagonist potency measured in clonal Xenopus laevis melanophore cells. Comparison…	62	2	210
CHEMBL3259799	Journal of medicinal chemistry.	1	Scientific Literature	New melatonin-N,N-dibenzyl(N-methyl)amine hybrids: potent neurogenic agents with antioxidant, cholinergic, and neuroprotective properties as innovative drugs for Alzheimer's disease.	24738476	10.1021/jm5000613		L√≥pez-Iglesias B, P√©rez C, Morales-Garc√≠a JA, Alonso-Gil S, P√©rez-Castillo A, Romero A, L√≥pez MG, Villarroya M, Conde S, Rodr√≠guez-Franco MI.	2014	57	9	3773	PUBLICATION	Here, we describe a new family of melatonin-N,N-dibenzyl(N-methyl)amine hybrids that show a balanced multifunctional profile covering neurogenic, antioxidant, cholinergic, and neuroprotective properties at low-micromolar concentrations. They promote maturation of neural stem cells into a neuronal phenotype and thus they could contribute to CNS repair. They also protect neural cells against mitoch…	18	6	161
CHEMBL3102695	Bioorganic & medicinal chemistry.	1	Scientific Literature	New melatonin (MT1/MT2) ligands: design and synthesis of (8,9-dihydro-7H-furo[3,2-f]chromen-1-yl) derivatives.	24417958	10.1016/j.bmc.2013.12.054		Landagaray E, Ettaoussi M, Leclerc V, Traor√© B, Perez V, Nosjean O, Boutin JA, Caignard DH, Delagrange P, Berthelot P, Yous S.	2014	22	3	986	PUBLICATION	Herein we describe the synthesis of novel tricyclic analogues issued from the rigidification of the methoxy group of the benzofuranic analogue of melatonin as MT1 and MT2 ligands. Most of the synthesized compounds displayed high binding affinities at MT1 and MT2 receptors subtypes. Compound 6b (MT1, Ki=0.07nM; MT2, Ki=0.08nM) exhibited with the vinyl 6c and allyl 6d the most interesting derivativ…	30	3	134
CHEMBL1136666	Bioorganic & medicinal chemistry letters.	1	Scientific Literature	Indanyl piperazines as melatonergic MT2 selective agents.	12643943	10.1016/s0960-894x(03)00090-8		Mattson RJ, Catt JD, Keavy D, Sloan CP, Epperson J, Gao Q, Hodges DB, Iben L, Mahle CD, Ryan E, Yocca FD.	2003	13	6	1199	PUBLICATION	Optimization of a benzyl piperazine pharmacophore produced N-acyl-4-indanyl-piperazines that bind with high affinity to melatonergic MT(2) receptors. (R)-4-(2,3-dihydro-6-methoxy-1H-inden-1-yl)-N-ethyl-1-piperazine-carboxamide fumarate (13) is a water soluble, selective MT(2) agonist, which produces advances in circadian phase in rats at doses of 1-56 mg/kg that are no different from those of mel…	21	2	44
CHEMBL4000185	Journal of medicinal chemistry.	1	Scientific Literature	Pyrimidine-Based Inhibitors of Dynamin I GTPase Activity: Competitive Inhibition at the Pleckstrin Homology Domain.	27997171	10.1021/acs.jmedchem.6b01422		Odell LR, Abdel-Hamid MK, Hill TA, Chau N, Young KA, Deane FM, Sakoff JA, Andersson S, Daniel JA, Robinson PJ, McCluskey A.	2017	60	1	349	PUBLICATION	The large GTPase dynamin mediates membrane fission during clathrin-mediated endocytosis (CME). The aminopyrimidine compounds were reported to disrupt dynamin localization to the plasma membrane via the PH domain and implicate this mechanism in the inhibition of CME. We have used a computational approach of binding site identification, docking, and interaction energy calculations to design and syn…	93	17	177
CHEMBL1667823	Bioorganic & medicinal chemistry letters.	1	Scientific Literature	Design and synthesis of 4-arylpiperidinyl amide and N-arylpiperdin-3-yl-cyclopropane carboxamide derivatives as novel melatonin receptor ligands.	21237644	10.1016/j.bmcl.2010.12.068		Li G, Zhou H, Jiang Y, Keim H, Topiol SW, Poda SB, Ren Y, Chandrasena G, Doller D.	2011	21	4	1236	PUBLICATION	Two series of 4-arylpiperidinyl amide and N-arylpiperdin-3-yl-cyclopropane carboxamide derivatives exhibiting diverse functionality at rat MT(1) and MT(2) receptors are reported. Compounds 11f and 18b (MT(1)/MT(2) agonist) have human microsomal intrinsic clearance comparable to ramelteon.	35	6	258
CHEMBL2375243	Bioorganic & medicinal chemistry letters.	1	Scientific Literature	Synthesis and antioxidant properties of substituted 2-phenyl-1H-indoles.	23540647	10.1016/j.bmcl.2013.02.090		Karaaslan C, Kadri H, Coban T, Suzen S, Westwell AD.	2013	23	9	2671	PUBLICATION	In this study, we report the design, synthesis and antioxidant activity of a series of substituted 2-(4-aminophenyl)-1H-indoles and 2-(methoxyphenyl)-1H-indoles. The new compounds are structurally related to the known indole-based antioxidant lead compound melatonin (MLT), and the antitumour 2-(4-aminophenyl)benzothiazole and 2-(3,4-dimethoxyphenyl)benzothiazole series. Efficient access to the ta…	18	3	108
CHEMBL2311490	Bioorganic & medicinal chemistry letters.	1	Scientific Literature	Synthesis of new N-(arylcyclopropyl)acetamides and N-(arylvinyl)acetamides as conformationally-restricted ligands for melatonin receptors.	23265885	10.1016/j.bmcl.2012.11.069		Morellato L, Lefas-Le Gall M, Langlois M, Caignard DH, Renard P, Delagrange P, Math√©-Allainmat M.	2013	23	2	430	PUBLICATION	N-(Arylcyclopropyl)acetamides and N-(arylvinyl)acetamides or methyl ureas have been prepared as constrained analogues of melatonin. The affinity of these new compounds for chicken brain melatonin receptors and recombinant human MT(1) and MT(2) receptors was evaluated using 2-[(125)I]-iodomelatonin as radioligand. Strict ethylenic or cyclopropyl analogues of the commercialized agonist agomelatine …	23	4	87
CHEMBL3580540	MedChemComm.	1	Scientific Literature	N1-linked melatonin dimers as bivalent ligands targeting dimeric melatonin receptors		10.1039/C4MD00079J		Journe A, Habib SAM, Dodda BR, Morcos MNF, Sadek MS, Tadros SAA, Witt-Enderby PA, Jockers R, Zlotos DP	2014	5	6	792	PUBLICATION		13	1	38
CHEMBL1128911	Bioorganic & medicinal chemistry letters.	1	Scientific Literature	Synthesis and biological activity of conformationally restricted tricyclic analogs of the hormone melatonin		10.1016/0960-894X(96)00175-8		Leclerc V, Depreux P, Lesieur D, Caignard D, Renard P, Delagrange P, Guardiola-Lemaitre B, Morgan P	1996	6	10	1071	PUBLICATION		10	1	21
CHEMBL1138675	Journal of medicinal chemistry.	1	Scientific Literature	Tricyclic alkylamides as melatonin receptor ligands with antagonist or inverse agonist activity.	15293992	10.1021/jm040768k		Lucini V, Pannacci M, Scaglione F, Fraschini F, Rivara S, Mor M, Bordi F, Plazzi PV, Spadoni G, Bedini A, Piersanti G, Diamantini G, Tarzia G.	2004	47	17	4202	PUBLICATION	This work reports the design and synthesis of novel alkylamides, characterized by a dibenzo[a,d]cycloheptene nucleus, as melatonin (MLT) receptor ligands. The tricyclic scaffold was chosen on the basis of previous quantitative structure-activity studies on MT1 and MT2 antagonists, relating selective MT2 antagonism to the presence of an aromatic substituent out of the plane of the MLT indole ring.…	13	2	52
CHEMBL1144204	Bioorganic & medicinal chemistry.	1	Scientific Literature	Synthesis of 3-phenylnaphthalenic derivatives as new selective MT(2) melatoninergic ligands.	18778943	10.1016/j.bmc.2008.08.052		Poissonnier-Durieux S, Ettaoussi M, P√©r√®s B, Boutin JA, Audinot V, Bennejean C, Delagrange P, Caignard DH, Renard P, Berthelot P, Lesieur D, Yous S.	2008	16	18	8339	PUBLICATION	A series of naphthalenic analogues of melatonin were prepared and evaluated as melatonin receptor MT(2) selective ligands. Activity and MT(2) selectivity can be modulated with suitable variations of the C-3 phenyl and the acyl group on the C-1 side chain. Surprisingly, in contrast with what had been previously described in other series (2-benzylindoles, 2-benzylbenzofurans and 3-phenyltetralins),…	21	3	116
CHEMBL1133479	Journal of medicinal chemistry.	1	Scientific Literature	Synthesis of phenalene and acenaphthene derivatives as new conformationally restricted ligands for melatonin receptors.	11063602	10.1021/jm000922c		Jellimann C, Math√©-Allainmat M, Andrieux J, Kloubert S, Boutin JA, Nicolas JP, Bennejean C, Delagrange P, Langlois M.	2000	43	22	4051	PUBLICATION	Conformationally restricted phenalene and acenaphthene derivatives 5 were synthesized from phenalen-1-one and acenaphthen-1-one derivatives using the Horner-Emmons reaction. The amines were prepared through the corresponding isocyanates by the Curtius reaction on the acids or by the reduction of the nitriles. Amido derivatives (R(3) = Me, Et, n-Pr, c-Pr) were prepared by acylation of the amines w…	40	4	177
CHEMBL1125443	Journal of medicinal chemistry.	1	Scientific Literature	Novel naphthalenic ligands with high affinity for the melatonin receptor.	1315395	10.1021/jm00086a018		Yous S, Andrieux J, Howell HE, Morgan PJ, Renard P, Pfeiffer B, Lesieur D, Guardiola-Lemaitre B.	1992	35	8	1484	PUBLICATION		18	1	18
CHEMBL3045337	Medicinal chemistry research : an international journal for rapid communications	1	Scientific Literature	A Comparative Study: Evaluation of Antioxidant Activity of Melatonin and Some Indole Derivatives		10.1007/s00044-005-0132-0		Ates-Alagoz Z, Coban T, Suzen S	2005	14	3	169	PUBLICATION		10	2	40
CHEMBL1137301	Journal of medicinal chemistry.	1	Scientific Literature	Design and synthesis of N-(3,3-diphenylpropenyl)alkanamides as a novel class of high-affinity MT2-selective melatonin receptor ligands.	17149869	10.1021/jm060850a		Bedini A, Spadoni G, Gatti G, Lucarini S, Tarzia G, Rivara S, Lorenzi S, Lodola A, Mor M, Lucini V, Pannacci M, Scaglione F.	2006	49	25	7393	PUBLICATION	A novel series of melatonin receptor ligands was discovered by opening the cyclic scaffolds of known classes of high affinity melatonin receptor antagonists, while retaining the pharmacophore elements postulated by previously described 3D-QSAR and receptor models. Compounds belonging to the classes of 2,3- and [3,3-diphenylprop(en)yl]alkanamides and of o- or [(m-benzyl)phenyl]ethyl-alkanamides we…	19	3	84
CHEMBL1154476	European journal of medicinal chemistry.	1	Scientific Literature	A novel quantitative structure-activity relationship method to predict the affinities of MT3 melatonin binding site.	18400335	10.1016/j.ejmech.2008.02.012		Du H, Wang J, Zhang X, Hu Z.	2008	43	12	2861	PUBLICATION	The linear regression (LR) and non-linear regression methods--grid search-support vector machine (GS-SVM) and projection pursuit regression (PPR) were used to develop quantitative structure-activity relationship (QSAR) models for a series of derivatives of naphthalene, benzofurane and indole with respect to their affinities to MT3/quinone reductase 2 (QR2) melatonin binding site. Five molecular d…	39	1	39
CHEMBL1944504	Journal of medicinal chemistry.	1	Scientific Literature	Toward the definition of stereochemical requirements for MT2-selective antagonists and partial agonists by studying 4-phenyl-2-propionamidotetralin derivatives.	22047556	10.1021/jm200790v		Bedini A, Lucarini S, Spadoni G, Tarzia G, Scaglione F, Dugnani S, Pannacci M, Lucini V, Carmi C, Pala D, Rivara S, Mor M.	2011	54	24	8362	PUBLICATION	New derivatives of 4-phenyl-2-propionamidotetralin (4-P-PDOT) were prepared and tested on cloned MT1 and MT2 receptors, with the purpose of merging previously reported pharmacophores for nonselective agonists and for MT2-selective antagonists. A 8-methoxy group increases binding affinity of both (¬±)-cis- and (¬±)-trans-4-P-PDOT, and it can be bioisosterically replaced by a bromine. Conformationa…	11	1	50
CHEMBL1130265	Journal of medicinal chemistry.	1	Scientific Literature	Development of a high-affinity ligand that binds irreversibly to Mel1b melatonin receptors.	9435890	10.1021/jm970437q		Witt-Enderby PA, Chu GH, Gillen ML, Li PK.	1997	40	26	4195	PUBLICATION		4	2	7
CHEMBL1148634	Journal of medicinal chemistry.	1	Scientific Literature	Mapping the melatonin receptor. 7. Subtype selective ligands based on beta-substituted N-acyl-5-methoxytryptamines and beta-substituted N-acyl-5-methoxy-1-methyltryptamines.	16759094	10.1021/jm0512544		Tsotinis A, Vlachou M, Papahatjis DP, Calogeropoulou T, Nikas SP, Garratt PJ, Piccio V, Vonhoff S, Davidson K, Teh MT, Sugden D.	2006	49	12	3509	PUBLICATION	A series of beta-substituted and beta,beta-disubstituted N-acyl 5-methoxy-1-methyltryptamines and 5-methoxytryptamines have been prepared as melatonin analogues to investigate the nature of the binding site of the melatonin receptor. The affinity of analogues was determined in a radioligand binding assay using cloned human MT(1) and MT(2) receptor subtypes expressed in NIH 3T3 cells. Agonist and …	33	4	193
CHEMBL1130532	Bioorganic & medicinal chemistry letters.	1	Scientific Literature	The development of a charged melatonin receptor ligand		10.1016/S0960-894X(97)00444-7		Li P, Chu G, Gillen ML, Parekh T, Witt-Enderby PA	1997	7	18	2409	PUBLICATION		13	2	26
CHEMBL1135482	Journal of medicinal chemistry.	1	Scientific Literature	Synthesis and structure-affinity-activity relationships of novel benzofuran derivatives as MT(2) melatonin receptor selective ligands.	12061881	10.1021/jm0005252		Wallez V, Durieux-Poissonnier S, Chavatte P, Boutin JA, Audinot V, Nicolas JP, Bennejean C, Delagrange P, Renard P, Lesieur D.	2002	45	13	2788	PUBLICATION	A series of N-(2-phenylbenzofuran-3-yl) ethyl amide and N-(2-arylalkylbenzofuran-3-yl) ethyl amide derivatives were synthesized and evaluated as melatonin receptor ligands. The affinity of each compound for the two MT(1) and MT(2) melatonin receptor subtypes was determined by binding studies using 2-[(125)I]iodomelatonin on human embryonic kidney cell line HEK293 membrane homogenates. The intrins…	35	3	171
CHEMBL1156550	Bioorganic & medicinal chemistry.	1	Scientific Literature	Synthesis and pharmacological evaluation of pentacyclic 6a,7-dihydrodiindole and 2,3-dihydrodiindole derivatives as novel melatoninergic ligands.	18657980	10.1016/j.bmc.2008.07.012		Attia MI, Witt-Enderby PA, Julius J.	2008	16	16	7654	PUBLICATION	The synthesis of novel melatonin analogues 3a and 4a-c designed as melatonin receptor ligands is described. Among the newly synthesized ligands, 2-((S)-2-hydroxymethylindolin-1-ylmethyl)-melatonin 4b displayed the highest affinity for MT(1) receptors (K(i)=9.8 nM) and for MT(2) subtype (K(i)=7.8 nM), whereas the rigid pentacyclic ligand 3 showed the highest selectivity towards the MT(2) receptor …	7	3	18
CHEMBL1136485	Bioorganic & medicinal chemistry letters.	1	Scientific Literature	Heterocyclic aminopyrrolidine derivatives as melatoninergic agents.	14643330	10.1016/j.bmcl.2003.09.030		Sun LQ, Chen J, Mattson RJ, Epperson JR, Deskus JA, Li WS, Takaki K, Hodges DB, Iben L, Mahle CD, Ortiz A, Molstad D, Ryan E, Yeleswaram K, Xu C, Luo G.	2003	13	24	4381	PUBLICATION	A series of chiral heterocyclic aminopyrrolidine derivatives was synthesized as novel melatoninergic ligands. Binding affinity assays were performed on cloned human MT(1) and MT(2) receptors, stably expressed in NIH3T3 cells. Compound 16 was identified as an orally bioavailable agonist at MT(1) and MT(2) melatonin receptors with low vasoconstrictive activity.	20	5	54
CHEMBL1772997	Journal of medicinal chemistry.	1	Scientific Literature	1,6-Dihydro-2H-indeno[5,4-b]furan derivatives: design, synthesis, and pharmacological characterization of a novel class of highly potent MT‚ÇÇ-selective agonists.	21473625	10.1021/jm200221q		Koike T, Hoashi Y, Takai T, Nakayama M, Yukuhiro N, Ishikawa T, Hirai K, Uchikawa O.	2011	54	9	3436	PUBLICATION	A novel series of 1,6-dihydro-2H-indeno[5,4-b]furan derivatives were designed and synthesized as MT(2)-selective ligands. This scaffold was identified as a potent mimic of the 5-methoxy indole core of melatonin, and introduction of a cyclohexylmethyl group at the 7-position of this scaffold afforded an MT(2)-selective ligand 15 (K(i) = 0.012 nM) with high MT(1)/MT(2) selectivity (799). Compound 1…	21	4	78
CHEMBL3351400	European journal of medicinal chemistry.	1	Scientific Literature	Efficient synthesis of hexahydroindenopyridines and their potential as melatoninergic ligands.	25232966	10.1016/j.ejmech.2014.09.038		P√°rraga J, Moreno L, Diaz A, El Aouad N, Gal√°n A, Sanz MJ, Caignard DH, Figad√®re B, Cabedo N, Cortes D.	2014	86		700	PUBLICATION	Hexahydroindenopyridine (HHIP) is an interesting tricyclic piperidine nucleus that is structurally related to melatonin, a serotonin-derived neurohormone. Melatonin receptor ligands have applications in several cellular, neuroendocrine and neurophysiological disorders, including depression and/or insomnia. We report herein an efficient two-step method to prepare new HHIP via enamine C-alkylation-…	26	2	52
CHEMBL1139541	Journal of medicinal chemistry.	1	Scientific Literature	Analysis of structure-activity relationships for MT2 selective antagonists by melatonin MT1 and MT2 receptor models.	15943478	10.1021/jm048956y		Rivara S, Lorenzi S, Mor M, Plazzi PV, Spadoni G, Bedini A, Tarzia G.	2005	48	12	4049	PUBLICATION	Three-dimensional homology models of human MT(1) and MT(2) melatonin receptors were built with the aim to investigate the structure-activity relationships (SARs) of MT(2) selective antagonists. A common interaction pattern was proposed for a series of structurally different MT(2) selective antagonists, which were positioned within the binding site by docking and simulated annealing. The proposed …	11	2	27
CHEMBL1156969	Bioorganic & medicinal chemistry letters.	1	Scientific Literature	Synthesis of substituted N-[3-(3-methoxyphenyl)propyl] amides as highly potent MT(2)-selective melatonin ligands.	20227878	10.1016/j.bmcl.2010.02.084		Hu Y, Ho MK, Chan KH, New DC, Wong YH.	2010	20	8	2582	PUBLICATION	A series of substituted N-[3-(3-methoxyphenyl)propyl] amides were synthesized and their binding affinities towards human melatonin MT(1) and MT(2) receptors were evaluated. It was discovered that a benzyloxyl substituent incorporated at C6 position of the 3-methoxyphenyl ring dramatically enhanced the MT(2) binding affinity and at the same time decreased MT(1) binding affinity.	22	4	62
CHEMBL1136758	Journal of medicinal chemistry.	1	Scientific Literature	Three-dimensional quantitative structure-activity relationship studies on selected MT1 and MT2 melatonin receptor ligands: requirements for subtype selectivity and intrinsic activity modulation.	12672242	10.1021/jm020982d		Rivara S, Mor M, Silva C, Zuliani V, Vacondio F, Spadoni G, Bedini A, Tarzia G, Lucini V, Pannacci M, Fraschini F, Plazzi PV.	2003	46	8	1429	PUBLICATION	The three-dimensional quantitative structure-activity relationship comparative molecular field analysis (3D-QSAR CoMFA) approach was applied to some classes of melatonin (MLT) membrane receptor ligands, with the principal aim of exploring the correlation between their steric features and MT(2)-selective antagonism. Binding data obtained from cloned MT(1) and MT(2) receptor subtypes were used to d…	76	2	208
CHEMBL1759969	Bioorganic & medicinal chemistry letters.	1	Scientific Literature	Design and synthesis of 1-(2-alkanamidoethyl)-6-methoxy-7-azaindole derivatives as potent melatonin agonists.	21420861	10.1016/j.bmcl.2011.02.097		Jeanty M, Suzenet F, Delagrange P, Nosjean O, Boutin JA, Caignard DH, Guillaumet G.	2011	21	8	2316	PUBLICATION	A series of 7-azaindolic ligands bearing a methoxy group and a N-acetyl chain as melatoninergic pharmacophores were synthesized and their binding affinities towards MT(1) and MT(2) receptors were evaluated. Compounds 7a-c and 12 (cyclohexyl ring connected at C-2 and C-3 position) appears as important melatonin MT(2) and MT(1) receptors agonists. On the other hand, the presence of basic groups (am…	16	3	83
CHEMBL3739270	MedChemComm.	1	Scientific Literature	Novel difluoroacetamide analogues of agomelatine and melatonin: probing the melatonin receptors for MT1selectivity		10.1039/C5MD00190K		Zlotos DP, Riad NM, Osman MB, Dodda BR, Witt-Enderby PA	2015	6	7	1340	PUBLICATION		17	3	63
CHEMBL3822387	Bioorganic & medicinal chemistry.	1	Scientific Literature	Synthesis and evaluation of multi-target-directed ligands for the treatment of Alzheimer's disease based on the fusion of donepezil and melatonin.	27460699	10.1016/j.bmc.2016.07.025		Wang J, Wang ZM, Li XM, Li F, Wu JJ, Kong LY, Wang XB.	2016	24	18	4324	PUBLICATION	A novel series of compounds obtained by fusing the acetylcholinesterase (AChE) inhibitor donepezil and the antioxidant melatonin were designed as multi-target-directed ligands for the treatment of Alzheimer's disease (AD). In vitro assay indicated that most of the target compounds exhibited a significant ability to inhibit acetylcholinesterase (eeAChE and hAChE), butyrylcholinesterase (eqBuChE an…	36	9	206
CHEMBL3108722	ACS medicinal chemistry letters.	1	Scientific Literature	Original Design of Fluorescent Ligands by Fusing BODIPY and Melatonin Neurohormone.	24900790	10.1021/ml4004155		Thireau J, Marteaux J, Delagrange P, Lefoulon F, Dufourny L, Guillaumet G, Suzenet F.	2014	5	2	158	PUBLICATION	An original design and synthesis of fluorescent ligands for melatonin receptor studies is presented and consists in the fusion of the endogenous ligand with the fluorescent BODIPY core. Probes I-IV show high affinities for MT1 and MT2 melatonin receptors and exhibit fluorescence properties compatible with cell observation.	4	2	8
CHEMBL1777808	European journal of medicinal chemistry.	1	Scientific Literature	Preparation and pharmacological evaluation of a novel series of 2-(phenylthio)benzo[b]thiophenes as selective MT2 receptor ligands.	21392858	10.1016/j.ejmech.2011.02.044		M√©sangeau C, Fraise M, Delagrange P, Caignard DH, Boutin JA, Berthelot P, Yous S.	2011	46	5	1835	PUBLICATION	A series of N-(2-(5-fluoro-2-(4-fluorophenylthio)benzo[b]thiophen-3-yl)ethyl)acylamides was synthesized and evaluated for binding affinity and intrinsic activity at melatonin receptors. The affinity of each compound for the melatonin receptors was determined by binding studies on cloned human MT1 and MT2 receptors expressed in CHO cells. Agonist and antagonist potency was measured on the [35S]GTP…	9	3	67
CHEMBL1138357	Journal of medicinal chemistry.	1	Scientific Literature	N-(substituted-anilinoethyl)amides: design, synthesis, and pharmacological characterization of a new class of melatonin receptor ligands.	18052314	10.1021/jm700957j		Rivara S, Lodola A, Mor M, Bedini A, Spadoni G, Lucini V, Pannacci M, Fraschini F, Scaglione F, Sanchez RO, Gobbi G, Tarzia G.	2007	50	26	6618	PUBLICATION	A novel series of melatonin receptor ligands, characterized by a N-(substituted-anilinoethyl)amido scaffold, along with preliminary structure-activity relationships (SARs), is presented. MT1 and MT2 receptor binding affinity and intrinsic activity have been modulated by the introduction of different substituents on the aniline nitrogen, on the benzene ring, and on the amide side chain. Modulation…	16	3	68
CHEMBL1127346	Journal of medicinal chemistry.	1	Scientific Literature	Synthesis and structure-activity relationships of novel naphthalenic and bioisosteric related amidic derivatives as melatonin receptor ligands.	7932550	10.1021/jm00046a006		Depreux P, Lesieur D, Mansour HA, Morgan P, Howell HE, Renard P, Caignard DH, Pfeiffer B, Delagrange P, Guardiola B.	1994	37	20	3231	PUBLICATION	A series of N-naphthylethyl amide derivatives were synthesized and evaluated as melatonin receptor ligands. The affinity of each compound for the melatonin receptor was determined by binding studies using [2-125I]iodomelatonin on ovine pars tuberalis membrane homogenates. Structure-activity relationships led to the conclusion that naphthalene is a bioisostere of the indole moiety of melatonin. Mo…	53	2	230
CHEMBL1128682	Journal of medicinal chemistry.	1	Scientific Literature	Design and synthesis of new naphthalenic derivatives as ligands for 2-[125I]iodomelatonin binding sites.	7783136	10.1021/jm00012a004		Langlois M, Br√©mont B, Shen S, Poncet A, Andrieux J, Sicsic S, Serraz I, Math√©-Allainmat M, Renard P, Delagrange P.	1995	38	12	2050	PUBLICATION	New melatonin-like agents were designed from the frameworks of 2,5-dimethoxyphenethylamine, an important structural moiety for the 5-HT receptor, and (2-methoxynaphthyl)-ethylamine. The compounds were synthesized by classical methods and evaluated in binding assays with chicken brain membranes using 2-[125I]iodomelatonin as the radioligand. Preliminary studies on the series of N-acyl-disubstitute…	31	1	35
CHEMBL1131632	Journal of medicinal chemistry.	1	Scientific Literature	Melatonin receptor ligands: synthesis of new melatonin derivatives and comprehensive comparative molecular field analysis (CoMFA) study.	9748358	10.1021/jm9810093		Mor M, Rivara S, Silva C, Bordi F, Plazzi PV, Spadoni G, Diamantini G, Balsamini C, Tarzia G, Fraschini F, Lucini V, Nonno R, Stankov BM.	1998	41	20	3831	PUBLICATION	The CoMFA methodology was applied to melatonin receptor ligands in order to establish quantitative structure-affinity relationships. One hundred thirty-three compounds were considered: they were either collected from literature or newly synthesized in order to gain information about the less explored positions. To this end, various melatonin derivatives were prepared and their affinity for quail …	133	3	184
CHEMBL1147462	Bioorganic & medicinal chemistry letters.	1	Scientific Literature	Exploring QSAR of melatonin receptor ligand benzofuran derivatives using E-state index.	15177448	10.1016/j.bmcl.2004.04.073		Sengupta C, Leonard JT, Roy K.	2004	14	13	3435	PUBLICATION	Considering the recent challenge to the medicinal chemists for the development of selective melatonin receptor ligands, an attempt has been made to explore physicochemical requirements of benzofuran derivatives for binding with human MT1 and MT2 receptor subtypes and also to explore selectivity requirements. In this study, E-states of different common atoms of the molecules (calculated according …	34	3	102
CHEMBL3627616	European journal of medicinal chemistry.	1	Scientific Literature	New multifunctional melatonin-derived benzylpyridinium bromides with potent cholinergic, antioxidant, and neuroprotective properties as innovative drugs for Alzheimer's disease.	26363866	10.1016/j.ejmech.2015.08.052		Luo XT, Wang CM, Liu Y, Huang ZG.	2015	103		302	PUBLICATION	A novel series of melatonin-derived benzylpyridinium bromides have been designed, synthesized, and evaluated as multi-functional anti-AD agents with cholinesterase inhibitory, antioxidant, and neuroprotective activities. In vitro studies showed that most of these compounds exhibited potent inhibitory activity toward h-AChE and h-BuChE, and good antioxidant capacity in the ORAC assay. In particula…	21	5	89
CHEMBL1135781	Journal of medicinal chemistry.	1	Scientific Literature	Synthesis of a novel series of benzocycloalkene derivatives as melatonin receptor agonists.	12213062	10.1021/jm020114g		Fukatsu K, Uchikawa O, Kawada M, Yamano T, Yamashita M, Kato K, Hirai K, Hinuma S, Miyamoto M, Ohkawa S.	2002	45	19	4212	PUBLICATION	We synthesized a novel series of benzocycloalkene derivatives and evaluated their binding affinities to melatonin receptors. To control the spatial position of the amide group, one of the important pharmacophores, we incorporated an endo double bond, an exo double bond (E- and Z-configurations), and a chiral center (R- and S-configurations) at position 1. The indan derivatives with the S-configur…	35	2	70
CHEMBL1153446	Bioorganic & medicinal chemistry.	1	Scientific Literature	Design and synthesis of 3-phenyltetrahydronaphthalenic derivatives as new selective MT2 melatoninergic ligands. Part II.	19329323	10.1016/j.bmc.2009.03.023		Durieux S, Chanu A, Bochu C, Audinot V, Coumailleau S, Boutin JA, Delagrange P, Caignard DH, Bennejean C, Renard P, Lesieur D, Berthelot P, Yous S.	2009	17	8	2963	PUBLICATION	Following our studies of the melatoninergic receptors, we have developed new tetrahydronaphthalenic derivatives of melatonin that have been tested as selective melatonin receptors ligands. Regarding the role of the phenyl substituent to obtain selective ligands, modulation of selectivity and activity have been achieved by modifications of the acyl group and substitutions on the phenyl ring. Ten o…	19	1	105
CHEMBL1799975	Journal of medicinal chemistry.	1	Scientific Literature	Synthesis of a novel series of tricyclic dihydrofuran derivatives: discovery of 8,9-dihydrofuro[3,2-c]pyrazolo[1,5-a]pyridines as melatonin receptor (MT1/MT2) ligands.	21568291	10.1021/jm200385u		Koike T, Takai T, Hoashi Y, Nakayama M, Kosugi Y, Nakashima M, Yoshikubo S, Hirai K, Uchikawa O.	2011	54	12	4207	PUBLICATION	Novel tricyclic dihydrofuran derivatives were designed, synthesized, and evaluated as melatonin receptor (MT(1)/MT(2)) ligands based on the previously reported 1,6-dihydro-2H-indeno[5,4-b]furan 1a. By screening the central tricyclic cores, we identified 8,9-dihydrofuro[3,2-c]pyrazolo[1,5-a]pyridine as a potent scaffold with a high ligand-lipophilicity efficiency (LLE) value. Subsequent optimizati…	13	9	71
CHEMBL1135782	Journal of medicinal chemistry.	1	Scientific Literature	Synthesis of a novel series of tricyclic indan derivatives as melatonin receptor agonists.	12213063	10.1021/jm0201159		Uchikawa O, Fukatsu K, Tokunoh R, Kawada M, Matsumoto K, Imai Y, Hinuma S, Kato K, Nishikawa H, Hirai K, Miyamoto M, Ohkawa S.	2002	45	19	4222	PUBLICATION	To develop a new therapeutic agent for sleep disorders, we synthesized a novel series of tricyclic indan derivatives and evaluated them for their binding affinity to melatonin receptors. In our previous paper, we proposed a conformation of the methoxy group favorable for the binding of the MT(1) receptor. To fix the methoxy group in an active conformation, we decided to synthesize conformationall…	16	5	40
CHEMBL1130511	Bioorganic & medicinal chemistry letters.	1	Scientific Literature	Synthesis and receptor binding studies of quinolinic derivatives as melatonin receptor ligands		10.1016/S0960-894X(97)00392-2		Li P, Chu G, Gillen ML, Witt-Enderby PA	1997	7	17	2177	PUBLICATION		6	2	12
CHEMBL1157828	Bioorganic & medicinal chemistry.	1	Scientific Literature	Design, synthesis and pharmacological evaluation of novel naphthalenic derivatives as selective MT(1) melatoninergic ligands.	20444610	10.1016/j.bmc.2010.04.008		M√©sangeau C, P√©r√®s B, Descamps-Fran√ßois C, Chavatte P, Audinot V, Coumailleau S, Boutin JA, Delagrange P, Bennejean C, Renard P, Caignard DH, Berthelot P, Yous S.	2010	18	10	3426	PUBLICATION	Novel heterodimer analogues of melatonin were synthesized, when agomelatine (1) and various aryl units are linked via a linear alkyl chain through the methoxy group. The compounds were tested for their actions at melatonin receptors. Several of these ligands are MT(1)-selective with nanomolar or subnanomolar affinity. In addition, while most of the derivatives behave as partial agonists on one or…	22	3	206
CHEMBL1135933	Journal of medicinal chemistry.	1	Scientific Literature	Synthesis of nitroindole derivatives with high affinity and selectivity for melatoninergic binding sites MT(3).	11960497	10.1021/jm011053+		Leclerc V, Yous S, Delagrange P, Boutin JA, Renard P, Lesieur D.	2002	45	9	1853	PUBLICATION	The aim of this study was to synthesize selective ligands for melatoninergic subtype receptors that could elucidate the physiological role of melatonin (N-acetyl-5-methoxytryptamine, 1). So, we first investigated the role of a nitro substituent in the 4-, 6-, or 7-position of the indole heterocycle. Comparatively to melatonin, its analogues that nitrated in the 6- or 7-position (6 and 22) lose MT…	12	4	60
CHEMBL1147732	Journal of medicinal chemistry.	1	Scientific Literature	Novel tacrine-melatonin hybrids as dual-acting drugs for Alzheimer disease, with improved acetylcholinesterase inhibitory and antioxidant properties.	16420031	10.1021/jm050746d		Rodr√≠guez-Franco MI, Fern√°ndez-Bachiller MI, P√©rez C, Hern√°ndez-Ledesma B, Bartolom√© B.	2006	49	2	459	PUBLICATION	Tacrine and melatonin are well-known drugs with activities as an acetylcholinesterase (AChE) inhibitor and free radical scavenger, respectively. In this work, we report new hybrids of both drugs that display higher in vitro properties than the sum of their parts. As selective inhibitors of human AChE, their IC(50) values range from sub-nanomolar to picomolar. They exhibit a higher oxygen radical …	15	6	66
CHEMBL1143397	Journal of medicinal chemistry.	1	Scientific Literature	2-[(2,3-dihydro-1H-indol-1-yl)methyl]melatonin analogues: a novel class of MT2-selective melatonin receptor antagonists.	19193160	10.1021/jm800974d		Zlotos DP, Attia MI, Julius J, Sethi S, Witt-Enderby PA.	2009	52	3	826	PUBLICATION	A novel series of 2-[(2,3-dihydro-1H-indol-1-yl)methyl]melatonin analogues has been prepared to probe the steric and electronic properties of the binding pocket of the MT(2) receptor accommodating the 'out-of-plane' substituent of MT(2)-selective antagonists. The acetamide (6b) bearing an usubstituted indoline moiety displayed an excellent binding affinity and selectivity toward the MT(2)-subtype…	22	3	81
CHEMBL1133600	Journal of medicinal chemistry.	1	Scientific Literature	Mapping the melatonin receptor. 6. Melatonin agonists and antagonists derived from 6H-isoindolo[2,1-a]indoles, 5,6-dihydroindolo[2,1-a]isoquinolines, and 6,7-dihydro-5H-benzo[c]azepino[2,1-a]indoles.	10737738	10.1021/jm980684+		Faust R, Garratt PJ, Jones R, Yeh LK, Tsotinis A, Panoussopoulou M, Calogeropoulou T, Teh MT, Sugden D.	2000	43	6	1050	PUBLICATION	6H-Isoindolo[2,1-a]indoles (5, 7, 10, 13), 5,6-dihydroindolo[2, 1-a]isoquinolines (20, 21), and 6,7-dihydro-5H-benzo[c]azepino[2, 1-a]indoles (23, 25, 27, 30) have been prepared as melatonin analogues to investigate the nature of the binding site of the melatonin receptor. The affinity of analogues was determined in a radioligand binding assay using cloned human mt(1) and MT(2) receptor subtypes …	40	4	197
CHEMBL3627610	European journal of medicinal chemistry.	1	Scientific Literature	New coumarin-based fluorescent melatonin ligands. Design, synthesis and pharmacological characterization.	26367450	10.1016/j.ejmech.2015.09.003		de la Fuente Revenga M, Herrera-Arozamena C, Fern√°ndez-S√°ez N, Barco G, Garc√≠a-Orue I, Sugden D, Rivara S, Rodr√≠guez-Franco MI.	2015	103		370	PUBLICATION	The design and synthesis of a series of new fluorescent coumarin-containing melatonin analogues is presented. The combination of high-binding affinities for human melatonergic receptors (h-MT‚ÇÅR and h-MT‚ÇÇR) and fluorescent properties, derived from the inclusion of melatonin pharmacophoric elements in the coumarin scaffold, yielded suitable candidates for the development of MT‚ÇÅR and MT‚ÇÇR fl…	9	3	29
CHEMBL1152889	European journal of medicinal chemistry.	1	Scientific Literature	Melatonin: Quantum-chemical and biochemical investigation of antioxidant activity.	19168264	10.1016/j.ejmech.2008.12.017		Velkov ZA, Velkov YZh, Galunska BT, Paskalev DN, Tadjer AV.	2009	44	7	2834	PUBLICATION	Experimental and theoretical investigation of the antioxidant activity of melatonin is carried out. The theoretical approach comprises the evaluation of several appropriate descriptors of scavenging activity with the help of quantum-chemistry methods. The values obtained are compared with available data for substances with established antioxidant properties. One of the most widely used markers fo…	1	1	4
CHEMBL3758099	European journal of medicinal chemistry.	1	Scientific Literature	Melatonergic ligands: Design, synthesis and pharmacological evaluation of novel series of naphthofuranic derivatives.	26820449	10.1016/j.ejmech.2015.12.047		Landagaray E, Ettaoussi M, Duroux R, Boutin JA, Caignard DH, Delagrange P, Melnyk P, Berthelot P, Yous S.	2016	109		360	PUBLICATION	Following our research for new melatonergic ligands, herein we report the design, synthesis and biological evaluation of new series of naphthofuranic derivatives as MT1 and MT2 ligands. Binding affinity results of the prepared compounds revealed good binding affinities at both melatonin receptor subtypes. Particularly, compound 6a behaved as an MT1 partial agonist and MT2 full agonist and exhibit…	20	4	115
CHEMBL1137903	Bioorganic & medicinal chemistry letters.	1	Scientific Literature	N-[2-[2-(4-Phenylbutyl)benzofuran-4-yl]cyclopropylmethyl]acetamide: an orally bioavailable melatonin receptor agonist.	15380218	10.1016/j.bmcl.2004.07.055		Sun LQ, Takaki K, Chen J, Iben L, Knipe JO, Pajor L, Mahle CD, Ryan E, Xu C.	2004	14	20	5157	PUBLICATION	N-[2-[2-(4-Phenylbutyl)benzofuran-4-yl]cyclopropylmethyl]acetamide 3a was synthesized as an orally bioavailable agonist at MT1 and MT2 melatonin receptors with significantly low vasoconstrictive activity.	19	3	47
CHEMBL1149819	European journal of medicinal chemistry.	1	Scientific Literature	Synthesis and in vivo anti-mutagenic activity of novel melatonin derivatives.	17706326	10.1016/j.ejmech.2007.06.003		Elmegeed GA, Khalil WK, Raouf AA, Abdelhalim MM.	2008	43	4	763	PUBLICATION	Extensive literature suggests that melatonin play a role against the degenerative effect of central neurotoxins by its acting as free radical scavenger. This study aimed at evaluation of the anti-mutagenic activity of novel synthesized indole derivatives 2, 4a, and 8 in albino male mice in comparison with the parent melatonin. Efficacy of melatonin and its derivatives to influence cyclophosphamid…	4	1	116
CHEMBL1811841	Bioorganic & medicinal chemistry.	1	Scientific Literature	Bivalent ligand approach on N-{2-[(3-methoxyphenyl)methylamino]ethyl}acetamide: synthesis, binding affinity and intrinsic activity for MT(1) and MT(2) melatonin receptors.	21775151	10.1016/j.bmc.2011.06.063		Spadoni G, Bedini A, Orlando P, Lucarini S, Tarzia G, Mor M, Rivara S, Lucini V, Pannacci M, Scaglione F.	2011	19	16	4910	PUBLICATION	We report the synthesis, binding properties and intrinsic activity at MT(1) and MT(2) melatonin receptors of new dimeric melatonin receptor ligands in which two units of the monomeric agonist N-{2-[(3-methoxyphenyl)methylamino]ethyl}acetamide (1) are linked together through different anchor points. Dimerization of compound 1 through the methoxy substituent leads to a substantial improvement in se…	11	3	53
CHEMBL1146665	Bioorganic & medicinal chemistry letters.	1	Scientific Literature	4-Substituted anilides as selective melatonin MT2 receptor agonists.	15013015	10.1016/j.bmcl.2003.11.030		Epperson JR, Deskus JA, Gentile AJ, Iben LG, Ryan E, Sarbin NS.	2004	14	4	1023	PUBLICATION	A series of 4-substituted anilides with human melatonergic affinity is reported. Butyramides 26, 39, 42, 52, 57, and 58 all demonstrated subnanomolar MT(2) binding affinity and MT(2) selectivity of at least 70-fold over the MT(1) receptor. Compound 26 demonstrated full agonism at the MT(2) receptor.	38	4	115
CHEMBL1143662	Bioorganic & medicinal chemistry.	1	Scientific Literature	Synthesis and biological activity of new melatonin dimeric derivatives.	17481904	10.1016/j.bmc.2007.03.080		Di Giacomo B, Bedini A, Spadoni G, Tarzia G, Fraschini F, Pannacci M, Lucini V.	2007	15	13	4643	PUBLICATION	A new series of melatonin (MLT) dimers were obtained by linking together two melatonin units with a linear alkyl chain through the MLT acetamido group or through a C-2 carboxyalkyl function. The binding properties of these ligands were evaluated in in vivo experiments on cloned human MT(1) and MT(2) receptors expressed in NIH3T3 rat fibroblast cells. The class of 2-carboxyalkyl dimers was the mos…	12	2	46
CHEMBL2069180	Bioorganic & medicinal chemistry.	1	Scientific Literature	Synthesis, cytotoxic and antioxidant evaluations of amino derivatives from perezone.	22858298	10.1016/j.bmc.2012.07.027		Concepci√≥n Lozada M, Soria-Arteche O, Ram√≠rez Apan MT, Nieto-Camacho A, Enr√≠quez RG, Izquierdo T, Jim√©nez-Corona A.	2012	20	17	5077	PUBLICATION	A series of eight amino derivatives (3a-h) from perezone 1 were prepared by nucleophilic addition of bioactive amines v.gr. melatonin, acetyl tryptamine, tryptophan and other amino acids esters (valine, leucine and methionine). Their structures were elucidated by spectroscopy data. The cytotoxic evaluation against four human tumor cell lines PC-3, K-562, HCT-15 and SKLU-1 was performed as well as…	13	5	135
CHEMBL3259722	Journal of medicinal chemistry.	1	Scientific Literature	MT1 and MT2 melatonin receptors: ligands, models, oligomers, and therapeutic potential.	24228714	10.1021/jm401343c		Zlotos DP, Jockers R, Cecon E, Rivara S, Witt-Enderby PA.	2014	57	8	3161	PUBLICATION	Numerous physiological functions of the pineal gland hormone melatonin are mediated via activation of two G-protein-coupled receptors, MT1 and MT2. The melatonergic drugs on the market, ramelteon and agomelatine, as well as the most advanced drug candidates under clinical evaluation, tasimelteon and TIK-301, are high-affinity nonselective MT1/MT2 agonists. A great number of MT2-selective ligands …	32	4	86
CHEMBL2417548	Bioorganic & medicinal chemistry.	1	Scientific Literature	Design and synthesis of novel 3-substituted-indole derivatives as selective H3 receptor antagonists and potent free radical scavengers.	23978359	10.1016/j.bmc.2013.07.051		Tang L, Zhao L, Hong L, Yang F, Sheng R, Chen J, Shi Y, Zhou N, Hu Y.	2013	21	19	5936	PUBLICATION	A series of novel 3-substituted-indole derivatives with a benzyl tertiary amino moiety were designed, synthesized and evaluated as H3 receptor antagonists and free radical scavengers for Alzheimer's disease therapy. Most of these synthesized compounds exhibited moderate to potent antagonistic activities in CREs driven luciferase assay. In particular, compound 2d demonstrated the most favorable H3…	27	6	39
CHEMBL1157185	Bioorganic & medicinal chemistry.	1	Scientific Literature	Design and synthesis of benzofuranic derivatives as new ligands at the melatonin-binding site MT3.	18372181	10.1016/j.bmc.2008.03.036		Ettaoussi M, P√©res B, Klupsch F, Delagrange P, Boutin JA, Renard P, Caignard DH, Chavatte P, Berthelot P, Lesieur D, Yous S.	2008	16	9	4954	PUBLICATION	Benzofuranic analogues of MCA-NAT (5-methoxycarbonylamino-N-acetyltryptamine) have been synthesized and evaluated as melatonin receptor ligands. Introduction of a methoxycarbonylamino substituent in the C-5 position of the benzofurane nucleus obtains MT(3) selective ligands. This selectivity can be modulated with suitable variations of the C-5 position and the acyl group on the C-3 side chain.	22	3	86
CHEMBL1148025	Bioorganic & medicinal chemistry.	1	Scientific Literature	7-Substituted-melatonin and 7-substituted-1-methylmelatonin analogues: effect of substituents on potency and binding affinity.	17459711	10.1016/j.bmc.2007.04.013		Faust R, Garratt PJ, Trujillo P√©rez MA, Piccio VJ, Madsen C, Stenstr√∏m A, Fr√∏lund B, Davidson K, Teh MT, Sugden D.	2007	15	13	4543	PUBLICATION	A series of 7-substituted melatonin and 1-methylmelatonin analogues were prepared and tested against human and amphibian melatonin receptors. 7-Substituents reduced the agonist potency of all the analogues in the Xenopus laevis melanophore assay, 7-bromomelatonin (5d) and N-butanoyl 7-bromo-5-methoxytryptamine (5f) being the most active compounds, but both were 42-fold less potent than melatonin …	19	4	76
CHEMBL1147887	European journal of medicinal chemistry.	1	Scientific Literature	Design, synthesis and melatoninergic activity of new unsubstituted and beta,beta'-difunctionalised 2,3-dihydro-1H-pyrrolo[3,2,1-ij]quinolin-6-alkanamides.	17346859	10.1016/j.ejmech.2007.01.005		Tsotinis A, Panoussopoulou M, Eleutheriades A, Davidson K, Sugden D.	2007	42	7	1004	PUBLICATION	A series of new 2,3-dihydro-1H-pyrrolo[3,2,1-ij]quinolin-6-alkanamides, with and without alkyl and cycloalkyl moieties in the beta-position of the alkanamido side chain, have been prepared and tested for their ability to activate pigment granule aggregation in Xenopus laevis melanophores and bind to the recombinant human MT(1) and MT(2) melatonin receptor subtypes expressed in NIH 3T3 cells. An i…	15	4	68
CHEMBL1147958	European journal of medicinal chemistry.	1	Scientific Literature	Evaluation of the anti-inflammatory and anti-nociceptive activities of novel synthesized melatonin analogues.	17408809	10.1016/j.ejmech.2007.01.027		Elmegeed GA, Baiuomy AR, Abdel-Salam OM.	2007	42	10	1285	PUBLICATION	This study aimed at evaluation of the reactivity of melatonin (1) towards various chemical reagents to produce new melatonin analogues containing heterocyclic moieties which would provide basic pharmacological activities. The pyrrolo[1,2-a]indole derivatives 3, 5, 12, 14 and pyrido[1,2-a]indole derivatives 9a, b were synthesized via straightforward and efficient methods and their structures were …	6	2	47
CHEMBL1152952	Bioorganic & medicinal chemistry.	1	Scientific Literature	Synthesis and pharmacological evaluation of 1,2,3,4-tetrahydropyrazino[1,2-a]indole and 2-[(phenylmethylamino)methyl]-1H-indole analogues as novel melatoninergic ligands.	19473848	10.1016/j.bmc.2009.04.068		Markl C, Attia MI, Julius J, Sethi S, Witt-Enderby PA, Zlotos DP.	2009	17	13	4583	PUBLICATION	Two novel series of melatonin-derived compounds have been synthesized and pharmacologically evaluated at the MT(1) and MT(2) subtypes of melatonin receptors. Compounds 12b-c are non-selective high-affinity MT(1) and MT(2) receptor ligands (K(i)=7-11 nM). Compound 12b had little intrinsic activity at the MT(1) receptor and no intrinsic activity at the MT(2) receptor. Compound 20d displayed the hig…	14	3	43
CHEMBL4052743	Bioorganic & medicinal chemistry letters.	1	Scientific Literature	Oxindole-based intraocular pressure reducing agents.	28687205	10.1016/j.bmcl.2017.06.065		Zaryanova EV, Lozinskaya NA, Beznos OV, Volkova MS, Chesnokova NB, Zefirov NS.	2017	27	16	3787	PUBLICATION	The study represents the new findings at the crossroads of chemistry and medicine, particularly between medicinal and organic chemistry and ophthalmology. In this work we describe how the chemical reactivity of indolinone scaffold may be used to create small molecule ligands with strong biological response comparable with and larger than that of endogenous hormone. The synthesis of oxindole-based…	24	2	123
CHEMBL3769353	Bioorganic & medicinal chemistry.	1	Scientific Literature	Novel indole-based melatonin analogues: Evaluation of antioxidant activity and protective effect against amyloid Œ≤-induced damage.	26970662	10.1016/j.bmc.2016.02.039		Gurer-Orhan H, Karaaslan C, Ozcan S, Firuzi O, Tavakkoli M, Saso L, Suzen S.	2016	24	8	1658	PUBLICATION	Oxidative stress has been recognized as a contributing factor in ageing and various diseases including cancer and neuropathological disorders. Indole derivatives such as the neurohormone melatonin (MLT) constitute an important class of therapeutic agent in medicinal chemistry. MLT can scavenge different reactive oxygen species and can also stimulate the synthesis of antioxidant enzymes. As a part…	15	3	85
CHEMBL2331303	Bioorganic & medicinal chemistry.	1	Scientific Literature	N-(Phenoxyalkyl)amides as MT(1) and MT(2) ligands: antioxidant properties and inhibition of Ca(2+)/CaM-dependent kinase II.	23332368	10.1016/j.bmc.2012.12.017		Carocci A, Catalano A, Bruno C, Lovece A, Roselli MG, Cavalluzzi MM, De Santis F, De Palma A, Rusciano MR, Illario M, Franchini C, Lentini G.	2013	21	4	847	PUBLICATION	Recently a series of chiral N-(phenoxyalkyl)amides have been reported as potent MT(1) and MT(2) melatonergic ligands. Some of these compounds were selected and tested for their antioxidant properties by measuring their reducing effect against oxidation of 2',7'-dichlorodihydrofluorescein (DCFH) in the DCFH-diacetate (DCFH-DA) assay. Among the tested compounds, N-[2-(3-methoxyphenoxy)propyl]butana…	12	3	39
CHEMBL1221295	Bioorganic & medicinal chemistry.	1	Scientific Literature	Design, synthesis, and pharmacological effects of structurally simple ligands for MT(1) and MT(2) melatonin receptors.	20674373	10.1016/j.bmc.2010.06.100		Carocci A, Catalano A, Lovece A, Lentini G, Duranti A, Lucini V, Pannacci M, Scaglione F, Franchini C.	2010	18	17	6496	PUBLICATION	A series of phenoxyalkyl and phenylthioalkyl amides were prepared as melatoninergic ligands. Modulation of affinity of the newly synthesized compound by applying SARs around the terminal amide moiety, the alkyl chain, and the methoxy group on the aromatic ring provides compounds with nanomolar affinity for both melatonin receptor subtypes. Affinity towards MT(1) and MT(2) receptors were modulated…	42	3	168
CHEMBL1821625	European journal of medicinal chemistry.	1	Scientific Literature	Design and synthesis of 2-phenylimidazo[1,2-a]pyridines as a novel class of melatonin receptor ligands.	21764185	10.1016/j.ejmech.2011.06.030		El Kazzouli S, Griffon du Bellay A, Berteina-Raboin S, Delagrange P, Caignard DH, Guillaumet G.	2011	46	9	4252	PUBLICATION	A novel class of imidazo[1,2-a]pyridines as melatonin receptor ligands is designed and synthesized. The affinities of 3-(6-methoxy-2-phenylimidazo[1,2-a]pyridine-3-yl)-N-methyl-propionamide 8, N-[2-(6-methoxy-2-phenylimidazo[1,2-a]pyridine-3-yl)-ethyl]-acetamide 13 and N-(1-hydroxy-3-(5-methoxy-2-phenyl-1H-indol-3-yl)propan-2-yl)acetamide 18 are evaluated for binding on melatonin receptors. Compo…	6	3	17
CHEMBL1134444	Journal of medicinal chemistry.	1	Scientific Literature	2-N-acylaminoalkylindoles: design and quantitative structure-activity relationship studies leading to MT2-selective melatonin antagonists.	11520198	10.1021/jm001125h		Spadoni G, Balsamini C, Diamantini G, Tontini A, Tarzia G, Mor M, Rivara S, Plazzi PV, Nonno R, Lucini V, Pannacci M, Fraschini F, Stankov BM.	2001	44	18	2900	PUBLICATION	Several indole analogues of melatonin (MLT) were obtained by moving the MLT side chain from C(3) to C(2) of the indole ring. Binding and in vitro functional assays were performed on cloned human MT1 and MT2 receptors, stably transfected in NIH3T3 cells. Quantitative structure-activity relationship studies showed that 4-methoxy-2-(N-acylaminomethyl)indoles, with a benzyl group in position 1, were …	27	3	135
CHEMBL1250517	Journal of medicinal chemistry.	1	Scientific Literature	Synthesis and characterization of novel indole derivatives reveal improved therapeutic agents for treatment of ischemia/reperfusion (I/R) injury.	20731361	10.1021/jm100529e		Bi W, Bi Y, Xue P, Zhang Y, Gao X, Wang Z, Li M, Baudy-Floc'h M, Ngerebara N, Gibson KM, Bi L.	2010	53	18	6763	PUBLICATION	To develop more potent therapeutic agents with therapeutic efficacy for ischemia/reperfusion (I/R) injury, we linked an antiinflammatory moiety (1,3-dioxane derivative) to the key pharmacophoric moiety of melatonin. We hypothesized that the resulting new indole derivatives might induce a synergistic protection against oxidative damage associated with I/R injury. Our results indicate that one of t…	12	3	76
CHEMBL1131096	Journal of medicinal chemistry.	1	Scientific Literature	2-[N-Acylamino(C1-C3)alkyl]indoles as MT1 melatonin receptor partial agonists, antagonists, and putative inverse agonists.	9733487	10.1021/jm970721h		Spadoni G, Balsamini C, Bedini A, Diamantini G, Di Giacomo B, Tontini A, Tarzia G, Mor M, Plazzi PV, Rivara S, Nonno R, Pannacci M, Lucini V, Fraschini F, Stankov BM.	1998	41	19	3624	PUBLICATION	The synthesis of several novel indole melatonin analogues substituted at the 2-position with acylaminomethyl (8-11), acylaminoethyl (5a-k), or acylaminopropyl (13) side chains is reported. On the basis of a novel in vitro functional assay (specific binding of [35S]GTPgammaS), which can discriminate agonist from partial agonist, antagonist, and inverse agonist ligands, 5a,g, h,j and 13 were shown …	19	1	124
CHEMBL3217409	MedChemComm.	1	Scientific Literature	2-[(1,3-Dihydro-2H-isoindol-2-yl)methyl]melatonin a novel MT2-selective melatonin receptor antagonist		10.1039/C1MD00149C		Heckman D, Attia MI, Behnam MAM, Mohsen AMY, Markl C, Julius J, Sethi S, Witt-Enderby PA, Zlotos DP	2011	2	10	991	PUBLICATION		11	3	27
CHEMBL3763094	European journal of medicinal chemistry.	1	Scientific Literature	Synthesis of 2-arylfuro[3,2-b]pyridines: Effect of the C2-aryl group on melatoninergic activity.	26785296	10.1016/j.ejmech.2016.01.008		Couhert A, Delagrange P, Caignard DH, Chartier A, Suzenet F, Guillaumet G.	2016	109		268	PUBLICATION	We report herein an efficient synthesis of 2-substituted furo[3,2-b]pyridines and their biological evaluation as melatonin receptors ligands. The proposed eight-step sequence ending with a Suzuki coupling allowed a rapid access to various analogues. The steric hindrance and the conformation of the aryl group in C2-position were evaluated regarding the selectivity of the molecule for one of the tw…	16	3	66
CHEMBL3352637	Bioorganic & medicinal chemistry letters.	1	Scientific Literature	Synthesis of new melatoninergic hexahydroindenopyridines.	24930835	10.1016/j.bmcl.2014.05.053		Moreno L, Berenguer I, Diaz A, Mar√≠n P, P√°rraga J, Caignard DH, Figad√®re B, Cabedo N, Cortes D.	2014	24	15	3534	PUBLICATION	Hexahydroindenopyridine (HHIP) is an interesting heterocyclic framework that contains an indene core similar to ramelteon. This type of tricyclic piperidines aroused our interest as potential melatoninergic ligands. Melatonin receptor ligands have applications in insomnia and depression. We report herein an efficient two-step method to prepare new HHIP by the reaction of an enamine with 3-bromopr…	9	2	19
CHEMBL3228039	Journal of medicinal chemistry.	1	Scientific Literature	Synthesis and evaluation of the antiovulatory activity of a variety of melatonin analogues.	423184	10.1021/jm00187a015		Flaugh ME, Crowell TA, Clemens JA, Sawyer BD.	1979	22	1	63	PUBLICATION	A series of melatonin analogues was synthesized and examined for ovulation-blocking activity. Deviation from the 5-methoxy group or substitution of the 1 position prevented activity. Activity was not particularly sensitive to minor variations in the N-acyl group nor was it significantly altered by methylation of position 2 or the alpha-methylene; however, a pronounced enhancement resulted from ha…	11	5	20
CHEMBL1126558	Journal of medicinal chemistry.	1	Scientific Literature	2-Substituted 5-methoxy-N-acyltryptamines: synthesis, binding affinity for the melatonin receptor, and evaluation of the biological activity.	8258829	10.1021/jm00077a010		Spadoni G, Stankov B, Duranti A, Biella G, Lucini V, Salvatori A, Fraschini F.	1993	36	25	4069	PUBLICATION	A series of 2-substituted 5-methoxy-N-acyltryptamines was synthesized and their affinity for the melatonin receptor, isolated from whole quail brains, was tested in a succession of in vitro ligand-receptor binding experiments, using 2-[125I]iodomelatonin as a labeled ligand. Optimization of the C2 substituent and the N-acyl group resulted in compounds having picomolar affinity for the receptor (v…	13	2	62
CHEMBL2321713	Bioorganic & medicinal chemistry.	1	Scientific Literature	Development of substituted N-[3-(3-methoxylphenyl)propyl] amides as MT(2)-selective melatonin agonists: improving metabolic stability.	23228808	10.1016/j.bmc.2012.10.060		Hu Y, Zhu J, Chan KH, Wong YH.	2013	21	2	547	PUBLICATION	A series of novel and selective N-[3-(6-benzyloxy-3-methoxyphenyl)propyl] amides has recently been shown to possess sub-nanomolar range binding affinity to the type 2 melatonin receptor (MT(2)). Pharmacokinetics studies suggested that these compounds were subject to vigorous CYP450-mediated metabolism, resulting in a series of metabolites with significantly decreased or diminished binding affinit…	6	5	81
CHEMBL3611983	Journal of medicinal chemistry.	1	Scientific Literature	Highly Potent and Selective MT2 Melatonin Receptor Full Agonists from Conformational Analysis of 1-Benzyl-2-acylaminomethyl-tetrahydroquinolines.	26334942	10.1021/acs.jmedchem.5b01066		Spadoni G, Bedini A, Lucarini S, Mari M, Caignard DH, Boutin JA, Delagrange P, Lucini V, Scaglione F, Lodola A, Zanardi F, Pala D, Mor M, Rivara S.	2015	58	18	7512	PUBLICATION	Molecular superposition models guided the design of novel melatonin receptor ligands characterized by a 2-acylaminomethyltetrahydroquinoline scaffold. Starting from the structure of N-anilinoethylamide ligands, the flexible chain was conformationally constrained to reproduce the bioactive conformation of melatonin. Structure-activity relationships were investigated, focusing on the substituent at…	27	2	163
CHEMBL3580567	Journal of medicinal chemistry.	1	Scientific Literature	Novel N-Acetyl Bioisosteres of Melatonin: Melatonergic Receptor Pharmacology, Physicochemical Studies, and Phenotypic Assessment of Their Neurogenic Potential.	26023814	10.1021/acs.jmedchem.5b00245		de la Fuente Revenga M, Fern√°ndez-S√°ez N, Herrera-Arozamena C, Morales-Garc√≠a JA, Alonso-Gil S, P√©rez-Castillo A, Caignard DH, Rivara S, Rodr√≠guez-Franco MI.	2015	58	12	4998	PUBLICATION	Herein we present a new family of melatonin-based compounds, in which the acetamido group of melatonin has been bioisosterically replaced by a series of reversed amides and azoles, such as oxazole, 1,2,4-oxadiazole, and 1,3,4-oxadiazole, as well as other related five-membered heterocycles, namely, 1,3,4-oxadiazol(thio)ones, 1,3,4-triazol(thio)ones, and an 1,3,4-thiadiazole. New compounds were ful…	24	17	204
